# Supplementary material for: Serotype-specific and temperature-dependent biofilm formation in Salmonella: Limited impact of antimicrobial resistance or source
Source: Biofilm. 2026 Mar 17;11:100360. doi: 10.1016/j.bioflm.2026.100360 (PMC13049968; doi:10.1016/j.bioflm.2026.100360)
Supplement: Multimedia component 3 [file mmc3.xlsx]

## Sheet: Sheet1
Strain_ID	serotypes	Source	Resistance_Score	Temperature	OD570	biofilm_degree	Resistance_Grade
2	Agona	Food	1	15	0.231325	moderate	non-MDR
32	Agona	Clinical cases	4	15	0.166436	moderate	MDR
47	Agona	Clinical cases	0	15	0.228392	moderate	non-MDR
76	Agona	Food	0	15	0.256987	moderate	non-MDR
107	Agona	Healthy individuals	0	15	0.127571	weak	non-MDR
108	Agona	Healthy individuals	0	15	0.0932958	weak	non-MDR
116	Agona	Healthy individuals	0	15	0.144829	moderate	non-MDR
5	Albany	Food	8	15	0.469981	strong	MDR
121	Anatum	Food	2	15	0.144507	moderate	non-MDR
104	Bareilly	Healthy individuals	0	15	0.0816741	weak	non-MDR
105	Bareilly	Healthy individuals	0	15	0.0998716	weak	non-MDR
18	Choleraesuis	Clinical cases	8	15	0.115895	weak	MDR
19	Choleraesuis	Clinical cases	10	15	0.17548	moderate	MDR
23	Choleraesuis	Clinical cases	5	15	0.0782923	weak	MDR
24	Choleraesuis	Clinical cases	7	15	0.093779	weak	MDR
91	Corvallis	Healthy individuals	1	15	0.512507	strong	non-MDR
9	Derby	Food	5	15	0.29634	strong	MDR
12	Derby	Food	5	15	0.109024	weak	MDR
13	Derby	Food	5	15	0.121585	weak	MDR
14	Derby	Food	4	15	0.186994	moderate	MDR
27	Derby	Food	4	15	0.123786	weak	MDR
31	Derby	Food	1	15	0.09445	weak	non-MDR
33	Derby	Food	1	15	0.0988517	weak	non-MDR
34	Derby	Food	2	15	0.114768	weak	non-MDR
40	Derby	Food	8	15	0.154598	moderate	MDR
43	Derby	Food	3	15	0.113909	weak	MDR
44	Derby	Clinical cases	0	15	0.15535	moderate	non-MDR
73	Derby	Clinical cases	10	15	0.13836	moderate	MDR
74	Derby	Clinical cases	6	15	0.349439	strong	MDR
89	Derby	Healthy individuals	5	15	0.159188	moderate	MDR
4	Enteritidis	Food	2	15	0.230958	moderate	non-MDR
20	Enteritidis	Clinical cases	7	15	0.414991	strong	MDR
39	Enteritidis	Clinical cases	5	15	0.11108	weak	MDR
52	Enteritidis	Clinical cases	6	15	0.325174	strong	MDR
53	Enteritidis	Clinical cases	7	15	0.181467	moderate	MDR
54	Enteritidis	Clinical cases	8	15	0.199797	moderate	MDR
56	Enteritidis	Clinical cases	6	15	0.190632	moderate	MDR
57	Enteritidis	Clinical cases	6	15	0.247088	moderate	MDR
58	Enteritidis	Clinical cases	6	15	0.251121	moderate	MDR
59	Enteritidis	Clinical cases	6	15	0.33104	strong	MDR
118	Enteritidis	Clinical cases	3	15	0.678943	strong	MDR
119	Enteritidis	Clinical cases	3	15	0.678943	strong	MDR
120	Enteritidis	Food	3	15	0.709738	strong	MDR
10	Give	Food	0	15	0.274217	moderate	non-MDR
38	Goldcoast	Food	2	15	0.103146	weak	non-MDR
67	Goldcoast	Clinical cases	3	15	0.130442	weak	MDR
83	Goldcoast	Healthy individuals	0	15	0.117854	weak	non-MDR
98	Goldcoast	Healthy individuals	0	15	0.147486	moderate	non-MDR
106	Goldcoast	Healthy individuals	0	15	0.121907	weak	non-MDR
6	Hadar	Food	6	15	0.21996	moderate	MDR
117	Havana	Healthy individuals	0	15	0.198697	moderate	non-MDR
95	Kentucky	Healthy individuals	5	15	0.190632	moderate	MDR
97	Kentucky	Healthy individuals	9	15	0.0804932	weak	MDR
109	Kentucky	Healthy individuals	10	15	0.303911	strong	MDR
30	Lagos	Food	0	15	0.600124	strong	non-MDR
66	Litchfield	Clinical cases	0	15	0.117237	weak	non-MDR
93	Liverpool	Healthy individuals	1	15	0.174882	moderate	non-MDR
102	Liverpool	Healthy individuals	0	15	0.155967	moderate	non-MDR
46	London	Clinical cases	7	15	0.14703	moderate	MDR
70	London	Clinical cases	7	15	0.307855	strong	MDR
71	London	Clinical cases	9	15	0.117667	weak	MDR
84	London	Healthy individuals	7	15	0.223954	moderate	MDR
88	London	Healthy individuals	6	15	0.156397	moderate	MDR
96	London	Healthy individuals	6	15	0.123867	weak	MDR
101	London	Healthy individuals	0	15	0.123196	weak	non-MDR
103	London	Healthy individuals	8	15	0.130364	weak	MDR
110	London	Healthy individuals	5	15	0.120834	weak	MDR
94	Montevideo	Healthy individuals	7	15	0.124511	weak	MDR
80	Muenchen	Healthy individuals	0	15	0.292547	strong	non-MDR
3	Muenster	Food	1	15	0.238657	moderate	non-MDR
42	Newport	Clinical cases	0	15	0.28023	strong	non-MDR
87	Oranienburg	Healthy individuals	0	15	0.210091	moderate	non-MDR
29	Paratyphi A	Clinical cases	1	15	0.198923	moderate	non-MDR
35	Paratyphi A	Clinical cases	2	15	0.222979	moderate	non-MDR
49	Paratyphi B	Clinical cases	0	15	0.359635	strong	non-MDR
55	Paratyphi B	Clinical cases	0	15	0.635684	strong	non-MDR
41	Rissen	Clinical cases	2	15	0.239654	moderate	non-MDR
86	Rissen	Healthy individuals	1	15	0.287048	strong	non-MDR
25	Senftenberg	Food	1	15	0.269098	strong	non-MDR
63	Senftenberg	Food	0	15	0.14915	moderate	non-MDR
92	Senftenberg	Healthy individuals	0	15	0.232998	moderate	non-MDR
64	Stanley	Clinical cases	2	15	0.250605	moderate	non-MDR
72	Stanley	Clinical cases	1	15	0.244351	moderate	non-MDR
113	Stanley	Healthy individuals	8	15	0.124377	weak	MDR
15	Thompson	Clinical cases	12	15	0.218531	moderate	MDR
37	Thompson	Food	10	15	0.234624	moderate	MDR
48	Thompson	Clinical cases	0	15	0.305744	strong	non-MDR
51	Thompson	Clinical cases	6	15	0.161147	moderate	MDR
78	Thompson	Healthy individuals	0	15	0.31161	strong	non-MDR
81	Thompson	Healthy individuals	0	15	0.290714	strong	non-MDR
85	Thompson	Healthy individuals	9	15	0.176803	moderate	MDR
90	Thompson	Healthy individuals	9	15	0.236362	moderate	MDR
111	Thompson	Healthy individuals	6	15	0.449452	strong	MDR
112	Thompson	Healthy individuals	0	15	0.244889	moderate	non-MDR
26	Typhi	Clinical cases	0	15	0.0679476	weak	non-MDR
28	Typhi	Clinical cases	0	15	0.0698377	weak	non-MDR
21	Typhimurium	Clinical cases	2	15	0.1437	moderate	non-MDR
22	Typhimurium	Clinical cases	11	15	0.109266	weak	MDR
36	Typhimurium	Food	5	15	0.109266	weak	MDR
45	Typhimurium	Clinical cases	3	15	0.53267	strong	MDR
50	Typhimurium	Clinical cases	1	15	0.519472	strong	non-MDR
60	Typhimurium	Clinical cases	7	15	0.0894846	weak	MDR
61	Typhimurium	Clinical cases	0	15	0.310144	strong	non-MDR
62	Typhimurium	Clinical cases	3	15	0.0688446	weak	MDR
65	Typhimurium	Clinical cases	0	15	0.109427	weak	non-MDR
68	Typhimurium	Clinical cases	5	15	1.42937	strong	MDR
75	Typhimurium	Food	3	15	0.319017	strong	MDR
77	Typhimurium	Healthy individuals	2	15	0.110661	weak	non-MDR
79	Typhimurium	Healthy individuals	3	15	0.350103	strong	MDR
82	Typhimurium	Healthy individuals	3	15	0.318942	strong	MDR
99	Typhimurium	Healthy individuals	4	15	0.110259	weak	MDR
100	Typhimurium	Healthy individuals	9	15	1.62037	strong	MDR
115	Typhimurium	Healthy individuals	2	15	0.0850291	weak	non-MDR
114	Wandsworth	Healthy individuals	3	15	0.206641	moderate	MDR
2	Agona	Food	1	25	0.384429	strong	non-MDR
32	Agona	Clinical cases	4	25	0.379254	strong	MDR
47	Agona	Clinical cases	0	25	0.35043	strong	non-MDR
76	Agona	Food	0	25	0.30437	strong	non-MDR
107	Agona	Healthy individuals	0	25	0.519936	strong	non-MDR
108	Agona	Healthy individuals	0	25	0.678155	strong	non-MDR
116	Agona	Healthy individuals	0	25	0.367634	strong	non-MDR
5	Albany	Food	8	25	0.530096	strong	MDR
121	Anatum	Food	2	25	0.200411	moderate	non-MDR
104	Bareilly	Healthy individuals	0	25	0.315409	strong	non-MDR
105	Bareilly	Healthy individuals	0	25	0.169796	moderate	non-MDR
18	Choleraesuis	Clinical cases	8	25	0.354286	strong	MDR
19	Choleraesuis	Clinical cases	10	25	0.347674	strong	MDR
23	Choleraesuis	Clinical cases	5	25	0.193039	moderate	MDR
24	Choleraesuis	Clinical cases	7	25	0.127421	weak	MDR
91	Corvallis	Healthy individuals	1	25	1.40093	strong	non-MDR
9	Derby	Food	5	25	0.682885	strong	MDR
12	Derby	Food	5	25	0.341061	strong	MDR
13	Derby	Food	5	25	0.231698	moderate	MDR
14	Derby	Food	4	25	0.246449	moderate	MDR
27	Derby	Food	4	25	0.270356	moderate	MDR
31	Derby	Food	1	25	0.432367	strong	non-MDR
33	Derby	Food	1	25	0.23068	moderate	non-MDR
34	Derby	Food	2	25	0.181594	moderate	non-MDR
40	Derby	Food	8	25	0.244923	moderate	MDR
43	Derby	Food	3	25	0.184392	moderate	MDR
44	Derby	Clinical cases	0	25	0.228137	moderate	non-MDR
73	Derby	Clinical cases	10	25	0.275275	strong	MDR
74	Derby	Clinical cases	6	25	0.512343	strong	MDR
89	Derby	Healthy individuals	5	25	0.185747	moderate	MDR
4	Enteritidis	Food	2	25	0.323588	strong	non-MDR
20	Enteritidis	Clinical cases	7	25	1.28223	strong	MDR
39	Enteritidis	Clinical cases	5	25	0.130233	moderate	MDR
52	Enteritidis	Clinical cases	6	25	0.787059	strong	MDR
53	Enteritidis	Clinical cases	7	25	1.6427	strong	MDR
54	Enteritidis	Clinical cases	8	25	0.50338	strong	MDR
56	Enteritidis	Clinical cases	6	25	0.594517	strong	MDR
57	Enteritidis	Clinical cases	6	25	1.48187	strong	MDR
58	Enteritidis	Clinical cases	6	25	0.605267	strong	MDR
59	Enteritidis	Clinical cases	6	25	0.385762	strong	MDR
118	Enteritidis	Clinical cases	3	25	0.755671	strong	MDR
119	Enteritidis	Clinical cases	3	25	0.755671	strong	MDR
120	Enteritidis	Food	3	25	1.6648	strong	MDR
10	Give	Food	0	25	0.358853	strong	non-MDR
38	Goldcoast	Food	2	25	0.41024	strong	non-MDR
67	Goldcoast	Clinical cases	3	25	0.358115	strong	MDR
83	Goldcoast	Healthy individuals	0	25	0.581165	strong	non-MDR
98	Goldcoast	Healthy individuals	0	25	0.455619	strong	non-MDR
106	Goldcoast	Healthy individuals	0	25	0.522766	strong	non-MDR
6	Hadar	Food	6	25	0.358402	strong	MDR
117	Havana	Healthy individuals	0	25	0.265172	moderate	non-MDR
95	Kentucky	Healthy individuals	5	25	0.259067	moderate	MDR
97	Kentucky	Healthy individuals	9	25	0.342165	strong	MDR
109	Kentucky	Healthy individuals	10	25	0.365463	strong	MDR
30	Lagos	Food	0	25	0.991676	strong	non-MDR
66	Litchfield	Clinical cases	0	25	0.447644	strong	non-MDR
93	Liverpool	Healthy individuals	1	25	1.1963	strong	non-MDR
102	Liverpool	Healthy individuals	0	25	0.492666	strong	non-MDR
46	London	Clinical cases	7	25	0.204527	moderate	MDR
70	London	Clinical cases	7	25	0.127862	weak	MDR
71	London	Clinical cases	9	25	0.166709	moderate	MDR
84	London	Healthy individuals	7	25	0.208437	moderate	MDR
88	London	Healthy individuals	6	25	0.239001	moderate	MDR
96	London	Healthy individuals	6	25	0.234113	moderate	MDR
101	London	Healthy individuals	0	25	0.113969	weak	non-MDR
103	London	Healthy individuals	8	25	0.212958	moderate	MDR
110	London	Healthy individuals	5	25	0.175713	moderate	MDR
94	Montevideo	Healthy individuals	7	25	0.186776	moderate	MDR
80	Muenchen	Healthy individuals	0	25	0.323358	strong	non-MDR
3	Muenster	Food	1	25	0.237681	moderate	non-MDR
42	Newport	Clinical cases	0	25	0.270865	strong	non-MDR
87	Oranienburg	Healthy individuals	0	25	0.436971	strong	non-MDR
29	Paratyphi A	Clinical cases	1	25	0.596	strong	non-MDR
35	Paratyphi A	Clinical cases	2	25	0.420744	strong	non-MDR
49	Paratyphi B	Clinical cases	0	25	0.281515	strong	non-MDR
55	Paratyphi B	Clinical cases	0	25	0.381698	strong	non-MDR
41	Rissen	Clinical cases	2	25	0.224576	moderate	non-MDR
86	Rissen	Healthy individuals	1	25	0.432633	strong	non-MDR
25	Senftenberg	Food	1	25	0.557499	strong	non-MDR
63	Senftenberg	Food	0	25	0.49884	strong	non-MDR
92	Senftenberg	Healthy individuals	0	25	0.509388	strong	non-MDR
64	Stanley	Clinical cases	2	25	0.152302	moderate	non-MDR
72	Stanley	Clinical cases	1	25	0.28711	strong	non-MDR
113	Stanley	Healthy individuals	8	25	0.488549	strong	MDR
15	Thompson	Clinical cases	12	25	0.323258	strong	MDR
37	Thompson	Food	10	25	0.1761	moderate	MDR
48	Thompson	Clinical cases	0	25	0.380167	strong	non-MDR
51	Thompson	Clinical cases	6	25	0.129662	weak	MDR
78	Thompson	Healthy individuals	0	25	0.322462	strong	non-MDR
81	Thompson	Healthy individuals	0	25	0.434291	strong	non-MDR
85	Thompson	Healthy individuals	9	25	0.288393	strong	MDR
90	Thompson	Healthy individuals	9	25	0.205588	moderate	MDR
111	Thompson	Healthy individuals	6	25	0.300394	strong	MDR
112	Thompson	Healthy individuals	0	25	0.292659	strong	non-MDR
26	Typhi	Clinical cases	0	25	0.268322	moderate	non-MDR
28	Typhi	Clinical cases	0	25	0.136831	moderate	non-MDR
21	Typhimurium	Clinical cases	2	25	0.274767	strong	non-MDR
22	Typhimurium	Clinical cases	11	25	0.240599	moderate	MDR
36	Typhimurium	Food	5	25	0.240599	moderate	MDR
45	Typhimurium	Clinical cases	3	25	0.4343	strong	MDR
50	Typhimurium	Clinical cases	1	25	0.625633	strong	non-MDR
60	Typhimurium	Clinical cases	7	25	0.146642	moderate	MDR
61	Typhimurium	Clinical cases	0	25	1.177	strong	non-MDR
62	Typhimurium	Clinical cases	3	25	0.36712	strong	MDR
65	Typhimurium	Clinical cases	0	25	0.391817	strong	non-MDR
68	Typhimurium	Clinical cases	5	25	1.71783	strong	MDR
75	Typhimurium	Food	3	25	0.44849	strong	MDR
77	Typhimurium	Healthy individuals	2	25	0.356057	strong	non-MDR
79	Typhimurium	Healthy individuals	3	25	0.331639	strong	MDR
82	Typhimurium	Healthy individuals	3	25	0.341756	strong	MDR
99	Typhimurium	Healthy individuals	4	25	0.127604	weak	MDR
100	Typhimurium	Healthy individuals	9	25	1.71813	strong	MDR
115	Typhimurium	Healthy individuals	2	25	0.398249	strong	non-MDR
114	Wandsworth	Healthy individuals	3	25	0.54875	strong	MDR
2	Agona	Food	1	37	0.228853	moderate	non-MDR
32	Agona	Clinical cases	4	37	0.170783	moderate	MDR
47	Agona	Clinical cases	0	37	0.220609	moderate	non-MDR
76	Agona	Food	0	37	0.28556	strong	non-MDR
107	Agona	Healthy individuals	0	37	0.0874333	weak	non-MDR
108	Agona	Healthy individuals	0	37	0.1314	weak	non-MDR
116	Agona	Healthy individuals	0	37	0.1424	weak	non-MDR
5	Albany	Food	8	37	0.161493	moderate	MDR
121	Anatum	Food	2	37	0.1111	weak	non-MDR
104	Bareilly	Healthy individuals	0	37	0.139533	weak	non-MDR
105	Bareilly	Healthy individuals	0	37	0.117567	weak	non-MDR
18	Choleraesuis	Clinical cases	8	37	0.0519467	weak	MDR
19	Choleraesuis	Clinical cases	10	37	0.0554133	weak	MDR
23	Choleraesuis	Clinical cases	5	37	0.0936	weak	MDR
24	Choleraesuis	Clinical cases	7	37	0.06128	weak	MDR
91	Corvallis	Healthy individuals	1	37	0.232967	moderate	non-MDR
9	Derby	Food	5	37	0.1496	weak	MDR
12	Derby	Food	5	37	0.0751467	weak	MDR
13	Derby	Food	5	37	0.1392	weak	MDR
14	Derby	Food	4	37	0.118027	weak	MDR
27	Derby	Food	4	37	0.0954133	weak	MDR
31	Derby	Food	1	37	0.0673797	weak	non-MDR
33	Derby	Food	1	37	0.111131	weak	non-MDR
34	Derby	Food	2	37	0.072226	weak	non-MDR
40	Derby	Food	8	37	0.116066	weak	MDR
43	Derby	Food	3	37	0.0763577	weak	MDR
44	Derby	Clinical cases	0	37	0.121533	weak	non-MDR
73	Derby	Clinical cases	10	37	0.0999533	weak	MDR
74	Derby	Clinical cases	6	37	0.15653	moderate	MDR
89	Derby	Healthy individuals	5	37	0.1387	weak	MDR
4	Enteritidis	Food	2	37	0.3008	strong	non-MDR
20	Enteritidis	Clinical cases	7	37	0.38304	strong	MDR
39	Enteritidis	Clinical cases	5	37	0.218599	moderate	MDR
52	Enteritidis	Clinical cases	6	37	0.235818	moderate	MDR
53	Enteritidis	Clinical cases	7	37	0.239034	moderate	MDR
54	Enteritidis	Clinical cases	8	37	0.227688	moderate	MDR
56	Enteritidis	Clinical cases	6	37	0.318786	strong	MDR
57	Enteritidis	Clinical cases	6	37	0.294621	strong	MDR
58	Enteritidis	Clinical cases	6	37	0.261054	moderate	MDR
59	Enteritidis	Clinical cases	6	37	0.313002	strong	MDR
118	Enteritidis	Clinical cases	3	37	0.657967	strong	MDR
119	Enteritidis	Clinical cases	3	37	0.657967	strong	MDR
120	Enteritidis	Food	3	37	0.515933	strong	MDR
10	Give	Food	0	37	0.373013	strong	non-MDR
38	Goldcoast	Food	2	37	0.0668883	weak	non-MDR
67	Goldcoast	Clinical cases	3	37	0.121257	weak	MDR
83	Goldcoast	Healthy individuals	0	37	0.1119	weak	non-MDR
98	Goldcoast	Healthy individuals	0	37	0.0788	weak	non-MDR
106	Goldcoast	Healthy individuals	0	37	0.0788667	weak	non-MDR
6	Hadar	Food	6	37	0.598027	strong	MDR
117	Havana	Healthy individuals	0	37	0.190033	moderate	non-MDR
95	Kentucky	Healthy individuals	5	37	0.1617	moderate	MDR
97	Kentucky	Healthy individuals	9	37	0.0861333	weak	MDR
109	Kentucky	Healthy individuals	10	37	0.182233	moderate	MDR
30	Lagos	Food	0	37	0.419893	strong	non-MDR
66	Litchfield	Clinical cases	0	37	0.109707	weak	non-MDR
93	Liverpool	Healthy individuals	1	37	0.0827	weak	non-MDR
102	Liverpool	Healthy individuals	0	37	0.120867	weak	non-MDR
46	London	Clinical cases	7	37	0.0922813	weak	MDR
70	London	Clinical cases	7	37	0.116857	weak	MDR
71	London	Clinical cases	9	37	0.100833	weak	MDR
84	London	Healthy individuals	7	37	0.114987	weak	MDR
88	London	Healthy individuals	6	37	0.1173	weak	MDR
96	London	Healthy individuals	6	37	0.1032	weak	MDR
101	London	Healthy individuals	0	37	0.0817333	weak	non-MDR
103	London	Healthy individuals	8	37	0.076	weak	MDR
110	London	Healthy individuals	5	37	0.126833	weak	MDR
94	Montevideo	Healthy individuals	7	37	0.120033	weak	MDR
80	Muenchen	Healthy individuals	0	37	0.397137	strong	non-MDR
3	Muenster	Food	1	37	0.178027	moderate	non-MDR
42	Newport	Clinical cases	0	37	0.113654	weak	non-MDR
87	Oranienburg	Healthy individuals	0	37	0.4516	strong	non-MDR
29	Paratyphi A	Clinical cases	1	37	0.123413	weak	non-MDR
35	Paratyphi A	Clinical cases	2	37	0.0766257	weak	non-MDR
49	Paratyphi B	Clinical cases	0	37	0.143536	moderate	non-MDR
55	Paratyphi B	Clinical cases	0	37	0.182575	moderate	non-MDR
41	Rissen	Clinical cases	2	37	0.136412	weak	non-MDR
86	Rissen	Healthy individuals	1	37	0.270567	moderate	non-MDR
25	Senftenberg	Food	1	37	0.112213	weak	non-MDR
63	Senftenberg	Food	0	37	0.08866	weak	non-MDR
92	Senftenberg	Healthy individuals	0	37	0.1206	weak	non-MDR
64	Stanley	Clinical cases	2	37	0.0870833	weak	non-MDR
72	Stanley	Clinical cases	1	37	0.12188	weak	non-MDR
113	Stanley	Healthy individuals	8	37	0.100867	weak	MDR
15	Thompson	Clinical cases	12	37	0.122133	weak	MDR
37	Thompson	Food	10	37	0.153586	moderate	MDR
48	Thompson	Clinical cases	0	37	0.242049	moderate	non-MDR
51	Thompson	Clinical cases	6	37	0.118456	weak	MDR
78	Thompson	Healthy individuals	0	37	0.303893	strong	non-MDR
81	Thompson	Healthy individuals	0	37	0.150223	moderate	non-MDR
85	Thompson	Healthy individuals	9	37	0.174057	moderate	MDR
90	Thompson	Healthy individuals	9	37	0.172133	moderate	MDR
111	Thompson	Healthy individuals	6	37	0.494833	strong	MDR
112	Thompson	Healthy individuals	0	37	0.335533	strong	non-MDR
26	Typhi	Clinical cases	0	37	0.09504	weak	non-MDR
28	Typhi	Clinical cases	0	37	0.117067	weak	non-MDR
21	Typhimurium	Clinical cases	2	37	0.121173	weak	non-MDR
22	Typhimurium	Clinical cases	11	37	0.133387	weak	MDR
36	Typhimurium	Food	5	37	0.133387	weak	MDR
45	Typhimurium	Clinical cases	3	37	0.1896	moderate	MDR
50	Typhimurium	Clinical cases	1	37	0.140968	moderate	non-MDR
60	Typhimurium	Clinical cases	7	37	0.099093	weak	MDR
61	Typhimurium	Clinical cases	0	37	0.194635	moderate	non-MDR
62	Typhimurium	Clinical cases	3	37	0.12991	weak	MDR
65	Typhimurium	Clinical cases	0	37	0.08932	weak	non-MDR
68	Typhimurium	Clinical cases	5	37	0.506257	strong	MDR
75	Typhimurium	Food	3	37	0.241853	moderate	MDR
77	Typhimurium	Healthy individuals	2	37	0.137757	weak	non-MDR
79	Typhimurium	Healthy individuals	3	37	0.16973	moderate	MDR
82	Typhimurium	Healthy individuals	3	37	0.1839	moderate	MDR
99	Typhimurium	Healthy individuals	4	37	0.0963	weak	MDR
100	Typhimurium	Healthy individuals	9	37	1.33447	strong	MDR
115	Typhimurium	Healthy individuals	2	37	0.0976	weak	non-MDR
114	Wandsworth	Healthy individuals	3	37	0.1375	weak	MDR
