# Supplementary material for: Serotype-specific and temperature-dependent biofilm formation in Salmonella: Limited impact of antimicrobial resistance or source
Source: Biofilm. 2026 Mar 17;11:100360. doi: 10.1016/j.bioflm.2026.100360 (PMC13049968; doi:10.1016/j.bioflm.2026.100360)
Supplement: Multimedia component 4 [file mmc4.xlsx]

## Sheet: Sheet1
Bin Range	15 degree	25 degree	37 degree
0.05 - 0.14	38	6	58
0.14 - 0.22	27	17	26
0.22 - 0.30	24	23	14
0.30 - 0.39	12	24	6
0.39 - 0.47	2	13	3
0.47 - 0.55	4	10	3
0.55 - 0.64	1	6	1
0.64 - 0.72	4	2	2
0.72 - 0.80	0	3	0
0.80 - 0.89	0	0	0
0.89 - 0.97	0	0	0
0.97 - 1.05	0	1	0
1.05 - 1.13	0	0	0
1.13 - 1.22	0	2	0
1.22 - 1.30	0	1	0
1.30 - 1.38	0	0	1
1.38 - 1.47	1	1	0
1.47 - 1.55	0	1	0
1.55 - 1.63	1	0	0
1.63 - 1.72	0	4	0
