# Supplementary material for: Serotype-specific and temperature-dependent biofilm formation in Salmonella: Limited impact of antimicrobial resistance or source
Source: Biofilm. 2026 Mar 17;11:100360. doi: 10.1016/j.bioflm.2026.100360 (PMC13049968; doi:10.1016/j.bioflm.2026.100360)
Supplement: Multimedia component 5 [file mmc5.xlsx]

## Sheet: Summary
Category	Temperature (°C)	Strain Count	Measurement Count	Mean OD570	Median OD570	StDev_OD570	Min_OD570	Max_OD570	25th Percentile	75th Percentile	Skewness	Above Threshold (%)	High Threshold Value
Overall	All	114	342	0.29169	0.215745	0.277778	0.0519467	1.71813	0.123806	0.346296	3.01454	25.1462	0.346296
By Temperature	15	114	114	0.244276	0.188813	0.22087	0.0679476	1.62037	0.121666	0.285343	3.81052	14.0350877192982	0.346296
By Temperature	25	114	114	0.441264	0.349052	0.34836	0.113969	1.71813333333333	0.238011	0.497296	2.27577	50.8771929824561	0.346296
By Temperature	37	114	114	0.189529	0.133387	0.165354	0.0519467	1.33446666666667	0.10145	0.220106	3.71097	10.5263157894737	0.346296

## Sheet: Biofilm_density_above_threshold
Strain_ID	serotypes	Source	Resistance_Score	Resistance_Grade	OD570_15C	OD570_25C	OD570_37C	Above_at_15C	Above_at_25C	Above_at_37C	Above_in_any
2	Agona	Food	1	non-MDR		0.384429		No	Yes	No	Yes
5	Albany	Food	8	MDR	0.469981	0.530096		Yes	Yes	No	Yes
6	Hadar	Food	6	MDR		0.358402	0.598027	No	Yes	Yes	Yes
9	Derby	Food	5	MDR		0.682885		No	Yes	No	Yes
10	Give	Food	0	non-MDR		0.358853	0.373013	No	Yes	Yes	Yes
18	Choleraesuis	Clinical cases	8	MDR		0.354286		No	Yes	No	Yes
19	Choleraesuis	Clinical cases	10	MDR		0.347674		No	Yes	No	Yes
20	Enteritidis	Clinical cases	7	MDR	0.414991	1.28223	0.38304	Yes	Yes	Yes	Yes
25	Senftenberg	Food	1	non-MDR		0.557499		No	Yes	No	Yes
29	Paratyphi A	Clinical cases	1	non-MDR		0.596		No	Yes	No	Yes
30	Lagos	Food	0	non-MDR	0.600124	0.991676	0.419893	Yes	Yes	Yes	Yes
31	Derby	Food	1	non-MDR		0.432367		No	Yes	No	Yes
32	Agona	Clinical cases	4	MDR		0.379254		No	Yes	No	Yes
35	Paratyphi A	Clinical cases	2	non-MDR		0.420744		No	Yes	No	Yes
38	Goldcoast	Food	2	non-MDR		0.41024		No	Yes	No	Yes
45	Typhimurium	Clinical cases	3	MDR	0.53267	0.4343		Yes	Yes	No	Yes
47	Agona	Clinical cases	0	non-MDR		0.35043		No	Yes	No	Yes
48	Thompson	Clinical cases	0	non-MDR		0.380167		No	Yes	No	Yes
49	Paratyphi B	Clinical cases	0	non-MDR	0.359635			Yes	No	No	Yes
50	Typhimurium	Clinical cases	1	non-MDR	0.519472	0.625633		Yes	Yes	No	Yes
52	Enteritidis	Clinical cases	6	MDR		0.787059		No	Yes	No	Yes
53	Enteritidis	Clinical cases	7	MDR		1.6427		No	Yes	No	Yes
54	Enteritidis	Clinical cases	8	MDR		0.50338		No	Yes	No	Yes
55	Paratyphi B	Clinical cases	0	non-MDR	0.635684	0.381698		Yes	Yes	No	Yes
56	Enteritidis	Clinical cases	6	MDR		0.594517		No	Yes	No	Yes
57	Enteritidis	Clinical cases	6	MDR		1.48187		No	Yes	No	Yes
58	Enteritidis	Clinical cases	6	MDR		0.605267		No	Yes	No	Yes
59	Enteritidis	Clinical cases	6	MDR		0.385762		No	Yes	No	Yes
61	Typhimurium	Clinical cases	0	non-MDR		1.177		No	Yes	No	Yes
62	Typhimurium	Clinical cases	3	MDR		0.36712		No	Yes	No	Yes
63	Senftenberg	Food	0	non-MDR		0.49884		No	Yes	No	Yes
65	Typhimurium	Clinical cases	0	non-MDR		0.391817		No	Yes	No	Yes
66	Litchfield	Clinical cases	0	non-MDR		0.447644		No	Yes	No	Yes
67	Goldcoast	Clinical cases	3	MDR		0.358115		No	Yes	No	Yes
68	Typhimurium	Clinical cases	5	MDR	1.42937	1.71783	0.506257	Yes	Yes	Yes	Yes
74	Derby	Clinical cases	6	MDR	0.349439	0.512343		Yes	Yes	No	Yes
75	Typhimurium	Food	3	MDR		0.44849		No	Yes	No	Yes
77	Typhimurium	Healthy individuals	2	non-MDR		0.356057		No	Yes	No	Yes
79	Typhimurium	Healthy individuals	3	MDR	0.350103			Yes	No	No	Yes
80	Muenchen	Healthy individuals	0	non-MDR			0.397137	No	No	Yes	Yes
81	Thompson	Healthy individuals	0	non-MDR		0.434291		No	Yes	No	Yes
83	Goldcoast	Healthy individuals	0	non-MDR		0.581165		No	Yes	No	Yes
86	Rissen	Healthy individuals	1	non-MDR		0.432633		No	Yes	No	Yes
87	Oranienburg	Healthy individuals	0	non-MDR		0.436971	0.4516	No	Yes	Yes	Yes
91	Corvallis	Healthy individuals	1	non-MDR	0.512507	1.40093		Yes	Yes	No	Yes
92	Senftenberg	Healthy individuals	0	non-MDR		0.509388		No	Yes	No	Yes
93	Liverpool	Healthy individuals	1	non-MDR		1.1963		No	Yes	No	Yes
98	Goldcoast	Healthy individuals	0	non-MDR		0.455619		No	Yes	No	Yes
100	Typhimurium	Healthy individuals	9	MDR	1.62037	1.71813	1.33447	Yes	Yes	Yes	Yes
102	Liverpool	Healthy individuals	0	non-MDR		0.492666		No	Yes	No	Yes
106	Goldcoast	Healthy individuals	0	non-MDR		0.522766		No	Yes	No	Yes
107	Agona	Healthy individuals	0	non-MDR		0.519936		No	Yes	No	Yes
108	Agona	Healthy individuals	0	non-MDR		0.678155		No	Yes	No	Yes
109	Kentucky	Healthy individuals	10	MDR		0.365463		No	Yes	No	Yes
111	Thompson	Healthy individuals	6	MDR	0.449452		0.494833	Yes	No	Yes	Yes
113	Stanley	Healthy individuals	8	MDR		0.488549		No	Yes	No	Yes
114	Wandsworth	Healthy individuals	3	MDR		0.54875		No	Yes	No	Yes
115	Typhimurium	Healthy individuals	2	non-MDR		0.398249		No	Yes	No	Yes
116	Agona	Healthy individuals	0	non-MDR		0.367634		No	Yes	No	Yes
118	Enteritidis	Clinical cases	3	MDR	0.678943	0.755671	0.657967	Yes	Yes	Yes	Yes
119	Enteritidis	Clinical cases	3	MDR	0.678943	0.755671	0.657967	Yes	Yes	Yes	Yes
120	Enteritidis	Food	3	MDR	0.709738	1.6648	0.515933	Yes	Yes	Yes	Yes
3	Muenster	Food	1	non-MDR				No	No	No	No
4	Enteritidis	Food	2	non-MDR				No	No	No	No
12	Derby	Food	5	MDR				No	No	No	No
13	Derby	Food	5	MDR				No	No	No	No
14	Derby	Food	4	MDR				No	No	No	No
15	Thompson	Clinical cases	12	MDR				No	No	No	No
21	Typhimurium	Clinical cases	2	non-MDR				No	No	No	No
22	Typhimurium	Clinical cases	11	MDR				No	No	No	No
23	Choleraesuis	Clinical cases	5	MDR				No	No	No	No
24	Choleraesuis	Clinical cases	7	MDR				No	No	No	No
26	Typhi	Clinical cases	0	non-MDR				No	No	No	No
27	Derby	Food	4	MDR				No	No	No	No
28	Typhi	Clinical cases	0	non-MDR				No	No	No	No
33	Derby	Food	1	non-MDR				No	No	No	No
34	Derby	Food	2	non-MDR				No	No	No	No
36	Typhimurium	Food	5	MDR				No	No	No	No
37	Thompson	Food	10	MDR				No	No	No	No
39	Enteritidis	Clinical cases	5	MDR				No	No	No	No
40	Derby	Food	8	MDR				No	No	No	No
41	Rissen	Clinical cases	2	non-MDR				No	No	No	No
42	Newport	Clinical cases	0	non-MDR				No	No	No	No
43	Derby	Food	3	MDR				No	No	No	No
44	Derby	Clinical cases	0	non-MDR				No	No	No	No
46	London	Clinical cases	7	MDR				No	No	No	No
51	Thompson	Clinical cases	6	MDR				No	No	No	No
60	Typhimurium	Clinical cases	7	MDR				No	No	No	No
64	Stanley	Clinical cases	2	non-MDR				No	No	No	No
70	London	Clinical cases	7	MDR				No	No	No	No
71	London	Clinical cases	9	MDR				No	No	No	No
72	Stanley	Clinical cases	1	non-MDR				No	No	No	No
73	Derby	Clinical cases	10	MDR				No	No	No	No
76	Agona	Food	0	non-MDR				No	No	No	No
78	Thompson	Healthy individuals	0	non-MDR				No	No	No	No
82	Typhimurium	Healthy individuals	3	MDR				No	No	No	No
84	London	Healthy individuals	7	MDR				No	No	No	No
85	Thompson	Healthy individuals	9	MDR				No	No	No	No
88	London	Healthy individuals	6	MDR				No	No	No	No
89	Derby	Healthy individuals	5	MDR				No	No	No	No
90	Thompson	Healthy individuals	9	MDR				No	No	No	No
94	Montevideo	Healthy individuals	7	MDR				No	No	No	No
95	Kentucky	Healthy individuals	5	MDR				No	No	No	No
96	London	Healthy individuals	6	MDR				No	No	No	No
97	Kentucky	Healthy individuals	9	MDR				No	No	No	No
99	Typhimurium	Healthy individuals	4	MDR				No	No	No	No
101	London	Healthy individuals	0	non-MDR				No	No	No	No
103	London	Healthy individuals	8	MDR				No	No	No	No
104	Bareilly	Healthy individuals	0	non-MDR				No	No	No	No
105	Bareilly	Healthy individuals	0	non-MDR				No	No	No	No
110	London	Healthy individuals	5	MDR				No	No	No	No
112	Thompson	Healthy individuals	0	non-MDR				No	No	No	No
117	Havana	Healthy individuals	0	non-MDR				No	No	No	No
121	Anatum	Food	2	non-MDR				No	No	No	No

## Sheet: Source
Source	Percentage_Not_Above	Percentage_Above_Any
Clinical cases	0.404255	0.595745
Food	0.538462	0.461538
Healthy individuals	0.463415	0.536585
