# Supplementary material for: Serotype-specific and temperature-dependent biofilm formation in Salmonella: Limited impact of antimicrobial resistance or source
Source: Biofilm. 2026 Mar 17;11:100360. doi: 10.1016/j.bioflm.2026.100360 (PMC13049968; doi:10.1016/j.bioflm.2026.100360)
Supplement: Multimedia component 6 [file mmc6.xlsx]

## Sheet: Serotypes_statistical_results
Serotype 1	Serotype 2	P-value	Test Statistic	Test Method	P-value (Corrected)	Significant
Typhimurium	Derby	0.0303508	1352	Mann-Whitney U	1	FALSE
Typhimurium	Enteritidis	0.00320228	632	Mann-Whitney U	0.176125	FALSE
Typhimurium	Thompson	0.699263	725	Mann-Whitney U	1	FALSE
Typhimurium	London	0.00555722	953	Mann-Whitney U	0.305647	FALSE
Typhimurium	Agona	1	535	Mann-Whitney U	1	FALSE
Typhimurium	Goldcoast	0.198676	467	Mann-Whitney U	1	FALSE
Typhimurium	Choleraesuis	0.00615521	463	Mann-Whitney U	0.338536	FALSE
Typhimurium	Stanley	0.330528	277	Mann-Whitney U	1	FALSE
Typhimurium	Senftenberg	0.966972	232	Mann-Whitney U	1	FALSE
Typhimurium	Kentucky	0.507649	262	Mann-Whitney U	1	FALSE
Derby	Enteritidis	3.67242e-08	236	Mann-Whitney U	2.01983e-06	TRUE
Derby	Thompson	0.000737581	334	Mann-Whitney U	0.040567	TRUE
Derby	London	0.392819	637	Mann-Whitney U	1	FALSE
Derby	Agona	0.0233758	285	Mann-Whitney U	1	FALSE
Derby	Goldcoast	0.87758	324	Mann-Whitney U	1	FALSE
Derby	Choleraesuis	0.0981077	332	Mann-Whitney U	1	FALSE
Derby	Stanley	0.647596	170	Mann-Whitney U	1	FALSE
Derby	Senftenberg	0.260916	143	Mann-Whitney U	1	FALSE
Derby	Kentucky	0.250582	142	Mann-Whitney U	1	FALSE
Enteritidis	Thompson	0.000716165	865	Mann-Whitney U	0.0393891	TRUE
Enteritidis	London	3.4599e-09	980	Mann-Whitney U	1.90295e-07	TRUE
Enteritidis	Agona	0.00250868	605	Mann-Whitney U	0.137977	FALSE
Enteritidis	Goldcoast	0.00109872	462	Mann-Whitney U	0.0604298	FALSE
Enteritidis	Choleraesuis	3.79775e-05	420	Mann-Whitney U	0.00208876	TRUE
Enteritidis	Stanley	0.00259982	290	Mann-Whitney U	0.14299	FALSE
Enteritidis	Senftenberg	0.0393524	254	Mann-Whitney U	1	FALSE
Enteritidis	Kentucky	0.00857604	275.5	Mann-Whitney U	0.471682	FALSE
Thompson	London	8.54643e-06	684	Mann-Whitney U	0.000470054	TRUE
Thompson	Agona	0.625519	341	Mann-Whitney U	1	FALSE
Thompson	Goldcoast	0.0728532	300	Mann-Whitney U	1	FALSE
Thompson	Choleraesuis	0.00276207	288	Mann-Whitney U	0.151914	FALSE
Thompson	Stanley	0.0860401	187	Mann-Whitney U	1	FALSE
Thompson	Senftenberg	0.676922	148	Mann-Whitney U	1	FALSE
Thompson	Kentucky	0.515692	155	Mann-Whitney U	1	FALSE
London	Agona	0.00127605	128	Mann-Whitney U	0.0701829	FALSE
London	Goldcoast	0.833668	194	Mann-Whitney U	1	FALSE
London	Choleraesuis	0.217809	203	Mann-Whitney U	1	FALSE
London	Stanley	0.273082	91	Mann-Whitney U	1	FALSE
London	Senftenberg	0.1162	78	Mann-Whitney U	1	FALSE
London	Kentucky	0.100178	76	Mann-Whitney U	1	FALSE
Agona	Goldcoast	0.157995	202	Mann-Whitney U	1	FALSE
Agona	Choleraesuis	0.00832992	197	Mann-Whitney U	0.458146	FALSE
Agona	Stanley	0.257884	120	Mann-Whitney U	1	FALSE
Agona	Senftenberg	1	95	Mann-Whitney U	1	FALSE
Agona	Kentucky	0.52635	109	Mann-Whitney U	1	FALSE
Goldcoast	Choleraesuis	0.150022	120	Mann-Whitney U	1	FALSE
Goldcoast	Stanley	0.720515	61	Mann-Whitney U	1	FALSE
Goldcoast	Senftenberg	0.340055	51	Mann-Whitney U	1	FALSE
Goldcoast	Kentucky	0.591505	58	Mann-Whitney U	1	FALSE
Choleraesuis	Stanley	0.165807	34	Mann-Whitney U	1	FALSE
Choleraesuis	Senftenberg	0.0596634	27	Mann-Whitney U	1	FALSE
Choleraesuis	Kentucky	0.126528	32	Mann-Whitney U	1	FALSE
Stanley	Senftenberg	0.536499	33	Mann-Whitney U	1	FALSE
Stanley	Kentucky	0.658843	35	Mann-Whitney U	1	FALSE
Senftenberg	Kentucky	0.658843	46	Mann-Whitney U	1	FALSE

## Sheet: Serotypes_boxplot_stats
serotypes	Count	Mean	Median	StdDev	Min	Q1	Q3	Max	IQR
Enteritidis	39	0.515077	0.33104	0.397913	0.11108	0.243061	0.668455	1.6648	0.425394
Thompson	30	0.258325	0.243469	0.0991669	0.118456	0.174567	0.310144	0.494833	0.135576
Typhimurium	51	0.385757	0.240599	0.438857	0.0688446	0.124389	0.395033	1.71813	0.270644
Senftenberg	9	0.28205	0.232998	0.18944	0.08866	0.1206	0.49884	0.557499	0.37824
Agona	21	0.261909	0.228853	0.14735	0.0874333	0.144829	0.35043	0.678155	0.205602
Kentucky	9	0.219089	0.190632	0.10471	0.0804932	0.1617	0.303911	0.365463	0.142211
Stanley	9	0.206347	0.152302	0.128301	0.0870833	0.12188	0.250605	0.488549	0.128725
Derby	42	0.190519	0.152099	0.125153	0.0673797	0.114124	0.231443	0.682885	0.11732
London	27	0.150536	0.126833	0.0569057	0.076	0.115922	0.19012	0.307855	0.0741984
Goldcoast	15	0.227097	0.121907	0.182024	0.0668883	0.107523	0.384177	0.581165	0.276654
Choleraesuis	12	0.145676	0.104837	0.105604	0.0519467	0.0740392	0.17987	0.354286	0.10583

## Sheet: TOP11 serotype
Strain_ID	serotypes	Source	Resistance_Score	Temperature	OD570	biofilm_degree	Resistance_Grade
62	Typhimurium	Clinical cases	3	15	0.0688446	weak	MDR
115	Typhimurium	Healthy individuals	2	15	0.0850291	weak	non-MDR
65	Typhimurium	Clinical cases	0	37	0.08932	weak	non-MDR
60	Typhimurium	Clinical cases	7	15	0.0894846	weak	MDR
99	Typhimurium	Healthy individuals	4	37	0.0963	weak	MDR
115	Typhimurium	Healthy individuals	2	37	0.0976	weak	non-MDR
60	Typhimurium	Clinical cases	7	37	0.099093	weak	MDR
22	Typhimurium	Clinical cases	11	15	0.109266	weak	MDR
36	Typhimurium	Food	5	15	0.109266	weak	MDR
65	Typhimurium	Clinical cases	0	15	0.109427	weak	non-MDR
99	Typhimurium	Healthy individuals	4	15	0.110259	weak	MDR
77	Typhimurium	Healthy individuals	2	15	0.110661	weak	non-MDR
21	Typhimurium	Clinical cases	2	37	0.121173	weak	non-MDR
99	Typhimurium	Healthy individuals	4	25	0.127604	weak	MDR
62	Typhimurium	Clinical cases	3	37	0.12991	weak	MDR
22	Typhimurium	Clinical cases	11	37	0.133387	weak	MDR
36	Typhimurium	Food	5	37	0.133387	weak	MDR
77	Typhimurium	Healthy individuals	2	37	0.137757	weak	non-MDR
50	Typhimurium	Clinical cases	1	37	0.140968	moderate	non-MDR
21	Typhimurium	Clinical cases	2	15	0.1437	moderate	non-MDR
60	Typhimurium	Clinical cases	7	25	0.146642	moderate	MDR
79	Typhimurium	Healthy individuals	3	37	0.16973	moderate	MDR
82	Typhimurium	Healthy individuals	3	37	0.1839	moderate	MDR
45	Typhimurium	Clinical cases	3	37	0.1896	moderate	MDR
61	Typhimurium	Clinical cases	0	37	0.194635	moderate	non-MDR
22	Typhimurium	Clinical cases	11	25	0.240599	moderate	MDR
36	Typhimurium	Food	5	25	0.240599	moderate	MDR
75	Typhimurium	Food	3	37	0.241853	moderate	MDR
21	Typhimurium	Clinical cases	2	25	0.274767	strong	non-MDR
61	Typhimurium	Clinical cases	0	15	0.310144	strong	non-MDR
82	Typhimurium	Healthy individuals	3	15	0.318942	strong	MDR
75	Typhimurium	Food	3	15	0.319017	strong	MDR
79	Typhimurium	Healthy individuals	3	25	0.331639	strong	MDR
82	Typhimurium	Healthy individuals	3	25	0.341756	strong	MDR
79	Typhimurium	Healthy individuals	3	15	0.350103	strong	MDR
77	Typhimurium	Healthy individuals	2	25	0.356057	strong	non-MDR
62	Typhimurium	Clinical cases	3	25	0.36712	strong	MDR
65	Typhimurium	Clinical cases	0	25	0.391817	strong	non-MDR
115	Typhimurium	Healthy individuals	2	25	0.398249	strong	non-MDR
45	Typhimurium	Clinical cases	3	25	0.4343	strong	MDR
75	Typhimurium	Food	3	25	0.44849	strong	MDR
68	Typhimurium	Clinical cases	5	37	0.506257	strong	MDR
50	Typhimurium	Clinical cases	1	15	0.519472	strong	non-MDR
45	Typhimurium	Clinical cases	3	15	0.53267	strong	MDR
50	Typhimurium	Clinical cases	1	25	0.625633	strong	non-MDR
61	Typhimurium	Clinical cases	0	25	1.177	strong	non-MDR
100	Typhimurium	Healthy individuals	9	37	1.33447	strong	MDR
68	Typhimurium	Clinical cases	5	15	1.42937	strong	MDR
100	Typhimurium	Healthy individuals	9	15	1.62037	strong	MDR
68	Typhimurium	Clinical cases	5	25	1.71783	strong	MDR
100	Typhimurium	Healthy individuals	9	25	1.71813	strong	MDR
31	Derby	Food	1	37	0.0673797	无	non-MDR
34	Derby	Food	2	37	0.072226	weak	non-MDR
12	Derby	Food	5	37	0.0751467	weak	MDR
43	Derby	Food	3	37	0.0763577	weak	MDR
31	Derby	Food	1	15	0.09445	weak	non-MDR
27	Derby	Food	4	37	0.0954133	weak	MDR
33	Derby	Food	1	15	0.0988517	weak	non-MDR
73	Derby	Clinical cases	10	37	0.0999533	weak	MDR
12	Derby	Food	5	15	0.109024	weak	MDR
33	Derby	Food	1	37	0.111131	weak	non-MDR
43	Derby	Food	3	15	0.113909	weak	MDR
34	Derby	Food	2	15	0.114768	weak	non-MDR
40	Derby	Food	8	37	0.116066	weak	MDR
14	Derby	Food	4	37	0.118027	weak	MDR
44	Derby	Clinical cases	0	37	0.121533	weak	non-MDR
13	Derby	Food	5	15	0.121585	weak	MDR
27	Derby	Food	4	15	0.123786	weak	MDR
73	Derby	Clinical cases	10	15	0.13836	moderate	MDR
89	Derby	Healthy individuals	5	37	0.1387	weak	MDR
13	Derby	Food	5	37	0.1392	weak	MDR
9	Derby	Food	5	37	0.1496	weak	MDR
40	Derby	Food	8	15	0.154598	moderate	MDR
44	Derby	Clinical cases	0	15	0.15535	moderate	non-MDR
74	Derby	Clinical cases	6	37	0.15653	moderate	MDR
89	Derby	Healthy individuals	5	15	0.159188	moderate	MDR
34	Derby	Food	2	25	0.181594	moderate	non-MDR
43	Derby	Food	3	25	0.184392	moderate	MDR
89	Derby	Healthy individuals	5	25	0.185747	moderate	MDR
14	Derby	Food	4	15	0.186994	moderate	MDR
44	Derby	Clinical cases	0	25	0.228137	moderate	non-MDR
33	Derby	Food	1	25	0.23068	moderate	non-MDR
13	Derby	Food	5	25	0.231698	moderate	MDR
40	Derby	Food	8	25	0.244923	moderate	MDR
14	Derby	Food	4	25	0.246449	moderate	MDR
27	Derby	Food	4	25	0.270356	moderate	MDR
73	Derby	Clinical cases	10	25	0.275275	strong	MDR
9	Derby	Food	5	15	0.29634	strong	MDR
12	Derby	Food	5	25	0.341061	strong	MDR
74	Derby	Clinical cases	6	15	0.349439	strong	MDR
31	Derby	Food	1	25	0.432367	strong	non-MDR
74	Derby	Clinical cases	6	25	0.512343	strong	MDR
9	Derby	Food	5	25	0.682885	strong	MDR
39	Enteritidis	Clinical cases	5	15	0.11108	weak	MDR
39	Enteritidis	Clinical cases	5	25	0.130233	moderate	MDR
53	Enteritidis	Clinical cases	7	15	0.181467	moderate	MDR
56	Enteritidis	Clinical cases	6	15	0.190632	moderate	MDR
54	Enteritidis	Clinical cases	8	15	0.199797	moderate	MDR
39	Enteritidis	Clinical cases	5	37	0.218599	moderate	MDR
54	Enteritidis	Clinical cases	8	37	0.227688	moderate	MDR
4	Enteritidis	Food	2	15	0.230958	moderate	non-MDR
52	Enteritidis	Clinical cases	6	37	0.235818	moderate	MDR
53	Enteritidis	Clinical cases	7	37	0.239034	moderate	MDR
57	Enteritidis	Clinical cases	6	15	0.247088	moderate	MDR
58	Enteritidis	Clinical cases	6	15	0.251121	moderate	MDR
58	Enteritidis	Clinical cases	6	37	0.261054	moderate	MDR
57	Enteritidis	Clinical cases	6	37	0.294621	strong	MDR
4	Enteritidis	Food	2	37	0.3008	strong	non-MDR
59	Enteritidis	Clinical cases	6	37	0.313002	strong	MDR
56	Enteritidis	Clinical cases	6	37	0.318786	strong	MDR
4	Enteritidis	Food	2	25	0.323588	strong	non-MDR
52	Enteritidis	Clinical cases	6	15	0.325174	strong	MDR
59	Enteritidis	Clinical cases	6	15	0.33104	strong	MDR
20	Enteritidis	Clinical cases	7	37	0.38304	strong	MDR
59	Enteritidis	Clinical cases	6	25	0.385762	strong	MDR
20	Enteritidis	Clinical cases	7	15	0.414991	strong	MDR
54	Enteritidis	Clinical cases	8	25	0.50338	strong	MDR
120	Enteritidis	Food	3	37	0.515933	strong	MDR
56	Enteritidis	Clinical cases	6	25	0.594517	strong	MDR
58	Enteritidis	Clinical cases	6	25	0.605267	strong	MDR
118	Enteritidis	Clinical cases	3	37	0.657967	strong	MDR
119	Enteritidis	Clinical cases	3	37	0.657967	strong	MDR
118	Enteritidis	Clinical cases	3	15	0.678943	strong	MDR
119	Enteritidis	Clinical cases	3	15	0.678943	strong	MDR
120	Enteritidis	Food	3	15	0.709738	strong	MDR
118	Enteritidis	Clinical cases	3	25	0.755671	strong	MDR
119	Enteritidis	Clinical cases	3	25	0.755671	strong	MDR
52	Enteritidis	Clinical cases	6	25	0.787059	strong	MDR
20	Enteritidis	Clinical cases	7	25	1.28223	strong	MDR
57	Enteritidis	Clinical cases	6	25	1.48187	strong	MDR
53	Enteritidis	Clinical cases	7	25	1.6427	strong	MDR
120	Enteritidis	Food	3	25	1.6648	strong	MDR
51	Thompson	Clinical cases	6	37	0.118456	weak	MDR
15	Thompson	Clinical cases	12	37	0.122133	weak	MDR
51	Thompson	Clinical cases	6	25	0.129662	weak	MDR
81	Thompson	Healthy individuals	0	37	0.150223	moderate	non-MDR
37	Thompson	Food	10	37	0.153586	moderate	MDR
51	Thompson	Clinical cases	6	15	0.161147	moderate	MDR
90	Thompson	Healthy individuals	9	37	0.172133	moderate	MDR
85	Thompson	Healthy individuals	9	37	0.174057	moderate	MDR
37	Thompson	Food	10	25	0.1761	moderate	MDR
85	Thompson	Healthy individuals	9	15	0.176803	moderate	MDR
90	Thompson	Healthy individuals	9	25	0.205588	moderate	MDR
15	Thompson	Clinical cases	12	15	0.218531	moderate	MDR
37	Thompson	Food	10	15	0.234624	moderate	MDR
90	Thompson	Healthy individuals	9	15	0.236362	moderate	MDR
48	Thompson	Clinical cases	0	37	0.242049	moderate	non-MDR
112	Thompson	Healthy individuals	0	15	0.244889	moderate	non-MDR
85	Thompson	Healthy individuals	9	25	0.288393	strong	MDR
81	Thompson	Healthy individuals	0	15	0.290714	strong	non-MDR
112	Thompson	Healthy individuals	0	25	0.292659	strong	non-MDR
111	Thompson	Healthy individuals	6	25	0.300394	strong	MDR
78	Thompson	Healthy individuals	0	37	0.303893	strong	non-MDR
48	Thompson	Clinical cases	0	15	0.305744	strong	non-MDR
78	Thompson	Healthy individuals	0	15	0.31161	strong	non-MDR
78	Thompson	Healthy individuals	0	25	0.322462	strong	non-MDR
15	Thompson	Clinical cases	12	25	0.323258	strong	MDR
112	Thompson	Healthy individuals	0	37	0.335533	strong	non-MDR
48	Thompson	Clinical cases	0	25	0.380167	strong	non-MDR
81	Thompson	Healthy individuals	0	25	0.434291	strong	non-MDR
111	Thompson	Healthy individuals	6	15	0.449452	strong	MDR
111	Thompson	Healthy individuals	6	37	0.494833	strong	MDR
103	London	Healthy individuals	8	37	0.076	weak	MDR
101	London	Healthy individuals	0	37	0.0817333	weak	non-MDR
46	London	Clinical cases	7	37	0.0922813	weak	MDR
71	London	Clinical cases	9	37	0.100833	weak	MDR
96	London	Healthy individuals	6	37	0.1032	weak	MDR
101	London	Healthy individuals	0	25	0.113969	weak	non-MDR
84	London	Healthy individuals	7	37	0.114987	weak	MDR
70	London	Clinical cases	7	37	0.116857	weak	MDR
88	London	Healthy individuals	6	37	0.1173	weak	MDR
71	London	Clinical cases	9	15	0.117667	weak	MDR
110	London	Healthy individuals	5	15	0.120834	weak	MDR
101	London	Healthy individuals	0	15	0.123196	weak	non-MDR
96	London	Healthy individuals	6	15	0.123867	weak	MDR
110	London	Healthy individuals	5	37	0.126833	weak	MDR
70	London	Clinical cases	7	25	0.127862	weak	MDR
103	London	Healthy individuals	8	15	0.130364	weak	MDR
46	London	Clinical cases	7	15	0.14703	moderate	MDR
88	London	Healthy individuals	6	15	0.156397	moderate	MDR
71	London	Clinical cases	9	25	0.166709	moderate	MDR
110	London	Healthy individuals	5	25	0.175713	moderate	MDR
46	London	Clinical cases	7	25	0.204527	moderate	MDR
84	London	Healthy individuals	7	25	0.208437	moderate	MDR
103	London	Healthy individuals	8	25	0.212958	moderate	MDR
84	London	Healthy individuals	7	15	0.223954	moderate	MDR
96	London	Healthy individuals	6	25	0.234113	moderate	MDR
88	London	Healthy individuals	6	25	0.239001	moderate	MDR
70	London	Clinical cases	7	15	0.307855	strong	MDR
107	Agona	Healthy individuals	0	37	0.0874333	weak	non-MDR
108	Agona	Healthy individuals	0	15	0.0932958	weak	non-MDR
107	Agona	Healthy individuals	0	15	0.127571	weak	non-MDR
108	Agona	Healthy individuals	0	37	0.1314	weak	non-MDR
116	Agona	Healthy individuals	0	37	0.1424	weak	non-MDR
116	Agona	Healthy individuals	0	15	0.144829	moderate	non-MDR
32	Agona	Clinical cases	4	15	0.166436	moderate	MDR
32	Agona	Clinical cases	4	37	0.170783	moderate	MDR
47	Agona	Clinical cases	0	37	0.220609	moderate	non-MDR
47	Agona	Clinical cases	0	15	0.228392	moderate	non-MDR
2	Agona	Food	1	37	0.228853	moderate	non-MDR
2	Agona	Food	1	15	0.231325	moderate	non-MDR
76	Agona	Food	0	15	0.256987	moderate	non-MDR
76	Agona	Food	0	37	0.28556	strong	non-MDR
76	Agona	Food	0	25	0.30437	strong	non-MDR
47	Agona	Clinical cases	0	25	0.35043	strong	non-MDR
116	Agona	Healthy individuals	0	25	0.367634	strong	non-MDR
32	Agona	Clinical cases	4	25	0.379254	strong	MDR
2	Agona	Food	1	25	0.384429	strong	non-MDR
107	Agona	Healthy individuals	0	25	0.519936	strong	non-MDR
108	Agona	Healthy individuals	0	25	0.678155	strong	non-MDR
38	Goldcoast	Food	2	37	0.0668883	无	non-MDR
98	Goldcoast	Healthy individuals	0	37	0.0788	weak	non-MDR
106	Goldcoast	Healthy individuals	0	37	0.0788667	weak	non-MDR
38	Goldcoast	Food	2	15	0.103146	weak	non-MDR
83	Goldcoast	Healthy individuals	0	37	0.1119	weak	non-MDR
83	Goldcoast	Healthy individuals	0	15	0.117854	weak	non-MDR
67	Goldcoast	Clinical cases	3	37	0.121257	weak	MDR
106	Goldcoast	Healthy individuals	0	15	0.121907	weak	non-MDR
67	Goldcoast	Clinical cases	3	15	0.130442	weak	MDR
98	Goldcoast	Healthy individuals	0	15	0.147486	moderate	non-MDR
67	Goldcoast	Clinical cases	3	25	0.358115	strong	MDR
38	Goldcoast	Food	2	25	0.41024	strong	non-MDR
98	Goldcoast	Healthy individuals	0	25	0.455619	strong	non-MDR
106	Goldcoast	Healthy individuals	0	25	0.522766	strong	non-MDR
83	Goldcoast	Healthy individuals	0	25	0.581165	strong	non-MDR
18	Choleraesuis	Clinical cases	8	37	0.0519467	无	MDR
19	Choleraesuis	Clinical cases	10	37	0.0554133	无	MDR
24	Choleraesuis	Clinical cases	7	37	0.06128	无	MDR
23	Choleraesuis	Clinical cases	5	15	0.0782923	weak	MDR
23	Choleraesuis	Clinical cases	5	37	0.0936	无	MDR
24	Choleraesuis	Clinical cases	7	15	0.093779	weak	MDR
18	Choleraesuis	Clinical cases	8	15	0.115895	weak	MDR
24	Choleraesuis	Clinical cases	7	25	0.127421	weak	MDR
19	Choleraesuis	Clinical cases	10	15	0.17548	moderate	MDR
23	Choleraesuis	Clinical cases	5	25	0.193039	moderate	MDR
19	Choleraesuis	Clinical cases	10	25	0.347674	strong	MDR
18	Choleraesuis	Clinical cases	8	25	0.354286	strong	MDR
64	Stanley	Clinical cases	2	37	0.0870833	weak	non-MDR
113	Stanley	Healthy individuals	8	37	0.100867	weak	MDR
72	Stanley	Clinical cases	1	37	0.12188	weak	non-MDR
113	Stanley	Healthy individuals	8	15	0.124377	weak	MDR
64	Stanley	Clinical cases	2	25	0.152302	moderate	non-MDR
72	Stanley	Clinical cases	1	15	0.244351	moderate	non-MDR
64	Stanley	Clinical cases	2	15	0.250605	moderate	non-MDR
72	Stanley	Clinical cases	1	25	0.28711	strong	non-MDR
113	Stanley	Healthy individuals	8	25	0.488549	strong	MDR
63	Senftenberg	Food	0	37	0.08866	weak	non-MDR
25	Senftenberg	Food	1	37	0.112213	weak	non-MDR
92	Senftenberg	Healthy individuals	0	37	0.1206	weak	non-MDR
63	Senftenberg	Food	0	15	0.14915	moderate	non-MDR
92	Senftenberg	Healthy individuals	0	15	0.232998	moderate	non-MDR
25	Senftenberg	Food	1	15	0.269098	strong	non-MDR
63	Senftenberg	Food	0	25	0.49884	strong	non-MDR
92	Senftenberg	Healthy individuals	0	25	0.509388	strong	non-MDR
25	Senftenberg	Food	1	25	0.557499	strong	non-MDR
97	Kentucky	Healthy individuals	9	15	0.0804932	weak	MDR
97	Kentucky	Healthy individuals	9	37	0.0861333	weak	MDR
95	Kentucky	Healthy individuals	5	37	0.1617	moderate	MDR
109	Kentucky	Healthy individuals	10	37	0.182233	moderate	MDR
95	Kentucky	Healthy individuals	5	15	0.190632	moderate	MDR
95	Kentucky	Healthy individuals	5	25	0.259067	moderate	MDR
109	Kentucky	Healthy individuals	10	15	0.303911	strong	MDR
97	Kentucky	Healthy individuals	9	25	0.342165	strong	MDR
109	Kentucky	Healthy individuals	10	25	0.365463	strong	MDR
