# Supplementary material for: Serotype-specific and temperature-dependent biofilm formation in Salmonella: Limited impact of antimicrobial resistance or source
Source: Biofilm. 2026 Mar 17;11:100360. doi: 10.1016/j.bioflm.2026.100360 (PMC13049968; doi:10.1016/j.bioflm.2026.100360)
Supplement: Multimedia component 7 [file mmc7.xlsx]

## Sheet: Sheet1
Temperature	serotypes	biofilm_degree	Count	Total_Count	Percentage	sort_key	y_label	x_position
15	Typhimurium	weak	8	17	47.0588	(-2, -17)	Typhimurium (15℃)	0
15	Typhimurium	strong	8	17	47.0588	(-2, -17)	Typhimurium (15℃)	2
15	Typhimurium	moderate	1	17	5.88235	(-2, -17)	Typhimurium (15℃)	1
15	Derby	moderate	5	14	35.7143	(-2, -14)	Derby (15℃)	1
15	Derby	strong	2	14	14.2857	(-2, -14)	Derby (15℃)	2
15	Derby	weak	7	14	50	(-2, -14)	Derby (15℃)	0
15	Enteritidis	moderate	6	13	46.1538	(-2, -13)	Enteritidis (15℃)	1
15	Enteritidis	strong	6	13	46.1538	(-2, -13)	Enteritidis (15℃)	2
15	Enteritidis	weak	1	13	7.69231	(-2, -13)	Enteritidis (15℃)	0
15	Thompson	strong	4	10	40	(-2, -10)	Thompson (15℃)	2
15	Thompson	moderate	6	10	60	(-2, -10)	Thompson (15℃)	1
15	London	strong	1	9	11.1111	(-2, -9)	London (15℃)	2
15	London	weak	5	9	55.5556	(-2, -9)	London (15℃)	0
15	London	moderate	3	9	33.3333	(-2, -9)	London (15℃)	1
15	Agona	moderate	5	7	71.4286	(-2, -7)	Agona (15℃)	1
15	Agona	weak	2	7	28.5714	(-2, -7)	Agona (15℃)	0
15	Goldcoast	weak	4	5	80	(-2, -5)	Goldcoast (15℃)	0
15	Goldcoast	moderate	1	5	20	(-2, -5)	Goldcoast (15℃)	1
15	Choleraesuis	moderate	1	4	25	(-2, -4)	Choleraesuis (15℃)	1
15	Choleraesuis	weak	3	4	75	(-2, -4)	Choleraesuis (15℃)	0
15	Stanley	weak	1	3	33.3333	(-2, -3)	Stanley (15℃)	0
15	Stanley	moderate	2	3	66.6667	(-2, -3)	Stanley (15℃)	1
15	Kentucky	weak	1	3	33.3333	(-2, -3)	Kentucky (15℃)	0
15	Kentucky	strong	1	3	33.3333	(-2, -3)	Kentucky (15℃)	2
15	Senftenberg	moderate	2	3	66.6667	(-2, -3)	Senftenberg (15℃)	1
15	Kentucky	moderate	1	3	33.3333	(-2, -3)	Kentucky (15℃)	1
15	Senftenberg	strong	1	3	33.3333	(-2, -3)	Senftenberg (15℃)	2
25	Typhimurium	weak	1	17	5.88235	(-1, -17)	Typhimurium (25℃)	0
25	Typhimurium	strong	13	17	76.4706	(-1, -17)	Typhimurium (25℃)	2
25	Typhimurium	moderate	3	17	17.6471	(-1, -17)	Typhimurium (25℃)	1
25	Derby	moderate	9	14	64.2857	(-1, -14)	Derby (25℃)	1
25	Derby	strong	5	14	35.7143	(-1, -14)	Derby (25℃)	2
25	Enteritidis	moderate	1	13	7.69231	(-1, -13)	Enteritidis (25℃)	1
25	Enteritidis	strong	12	13	92.3077	(-1, -13)	Enteritidis (25℃)	2
25	Thompson	moderate	2	10	20	(-1, -10)	Thompson (25℃)	1
25	Thompson	strong	7	10	70	(-1, -10)	Thompson (25℃)	2
25	Thompson	weak	1	10	10	(-1, -10)	Thompson (25℃)	0
25	London	moderate	7	9	77.7778	(-1, -9)	London (25℃)	1
25	London	weak	2	9	22.2222	(-1, -9)	London (25℃)	0
25	Agona	strong	7	7	100	(-1, -7)	Agona (25℃)	2
25	Goldcoast	strong	5	5	100	(-1, -5)	Goldcoast (25℃)	2
25	Choleraesuis	strong	2	4	50	(-1, -4)	Choleraesuis (25℃)	2
25	Choleraesuis	moderate	1	4	25	(-1, -4)	Choleraesuis (25℃)	1
25	Choleraesuis	weak	1	4	25	(-1, -4)	Choleraesuis (25℃)	0
25	Kentucky	moderate	1	3	33.3333	(-1, -3)	Kentucky (25℃)	1
25	Kentucky	strong	2	3	66.6667	(-1, -3)	Kentucky (25℃)	2
25	Senftenberg	strong	3	3	100	(-1, -3)	Senftenberg (25℃)	2
25	Stanley	moderate	1	3	33.3333	(-1, -3)	Stanley (25℃)	1
25	Stanley	strong	2	3	66.6667	(-1, -3)	Stanley (25℃)	2
37	Typhimurium	moderate	6	17	35.2941	(0, -17)	Typhimurium (37℃)	1
37	Typhimurium	weak	9	17	52.9412	(0, -17)	Typhimurium (37℃)	0
37	Typhimurium	strong	2	17	11.7647	(0, -17)	Typhimurium (37℃)	2
37	Derby	moderate	1	14	7.14286	(0, -14)	Derby (37℃)	1
37	Derby	weak	13	14	92.8571	(0, -14)	Derby (37℃)	0
37	Enteritidis	moderate	5	13	38.4615	(0, -13)	Enteritidis (37℃)	1
37	Enteritidis	strong	8	13	61.5385	(0, -13)	Enteritidis (37℃)	2
37	Thompson	moderate	5	10	50	(0, -10)	Thompson (37℃)	1
37	Thompson	weak	2	10	20	(0, -10)	Thompson (37℃)	0
37	Thompson	strong	3	10	30	(0, -10)	Thompson (37℃)	2
37	London	weak	9	9	100	(0, -9)	London (37℃)	0
37	Agona	weak	3	7	42.8571	(0, -7)	Agona (37℃)	0
37	Agona	strong	1	7	14.2857	(0, -7)	Agona (37℃)	2
37	Agona	moderate	3	7	42.8571	(0, -7)	Agona (37℃)	1
37	Goldcoast	weak	5	5	100	(0, -5)	Goldcoast (37℃)	0
37	Choleraesuis	weak	4	4	100	(0, -4)	Choleraesuis (37℃)	0
37	Senftenberg	weak	3	3	100	(0, -3)	Senftenberg (37℃)	0
37	Kentucky	moderate	2	3	66.6667	(0, -3)	Kentucky (37℃)	1
37	Kentucky	weak	1	3	33.3333	(0, -3)	Kentucky (37℃)	0
37	Stanley	weak	3	3	100	(0, -3)	Stanley (37℃)	0
