# Supplementary material for: Serotype-specific and temperature-dependent biofilm formation in Salmonella: Limited impact of antimicrobial resistance or source
Source: Biofilm. 2026 Mar 17;11:100360. doi: 10.1016/j.bioflm.2026.100360 (PMC13049968; doi:10.1016/j.bioflm.2026.100360)
Supplement: Multimedia component 8 [file mmc8.xlsx]

## Sheet: Sheet1
Temperature	serotypes	Count	Mean	Median	StdDev	Min	Q1	Q3	Max	IQR
15	Typhimurium	17	0.372708	0.1437	0.459888	0.0688446	0.109266	0.350103	1.62037	0.240837
15	Derby	14	0.158332	0.131073	0.075078	0.09445	0.114124	0.158229	0.349439	0.0441048
15	Enteritidis	13	0.350075	0.251121	0.207967	0.11108	0.199797	0.414991	0.709738	0.215194
15	Thompson	10	0.262988	0.240625	0.0825607	0.161147	0.222554	0.301987	0.449452	0.0794323
15	London	9	0.16124	0.130364	0.0642098	0.117667	0.123196	0.156397	0.307855	0.0332011
15	Agona	7	0.178405	0.166436	0.0613359	0.0932958	0.1362	0.229858	0.256987	0.0936586
15	Goldcoast	5	0.124167	0.121907	0.0163553	0.103146	0.117854	0.130442	0.147486	0.012588
15	Choleraesuis	4	0.115862	0.104837	0.0426358	0.0782923	0.0899073	0.130791	0.17548	0.040884
15	Kentucky	3	0.191679	0.190632	0.111713	0.0804932	0.135563	0.247272	0.303911	0.111709
15	Senftenberg	3	0.217082	0.232998	0.0615376	0.14915	0.191074	0.251048	0.269098	0.059974
15	Stanley	3	0.206444	0.244351	0.0711415	0.124377	0.184364	0.247478	0.250605	0.0631143
25	Typhimurium	17	0.549308	0.36712	0.498082	0.127604	0.274767	0.44849	1.71813	0.173724
25	Derby	14	0.303422	0.245686	0.144967	0.181594	0.228773	0.324615	0.682885	0.0958418
25	Enteritidis	13	0.839441	0.755671	0.512726	0.130233	0.50338	1.28223	1.6648	0.778845
25	Thompson	10	0.285297	0.296526	0.0923839	0.129662	0.226289	0.323059	0.434291	0.0967699
25	London	9	0.187032	0.204527	0.0443483	0.113969	0.166709	0.212958	0.239001	0.046249
25	Agona	7	0.426316	0.379254	0.129248	0.30437	0.359032	0.452182	0.678155	0.0931502
25	Goldcoast	5	0.465581	0.455619	0.0885165	0.358115	0.41024	0.522766	0.581165	0.112526
25	Choleraesuis	4	0.255605	0.270356	0.113373	0.127421	0.176634	0.349327	0.354286	0.172692
25	Kentucky	3	0.322231	0.342165	0.055929	0.259067	0.300616	0.353814	0.365463	0.0531982
25	Senftenberg	3	0.521909	0.509388	0.0312696	0.49884	0.504114	0.533443	0.557499	0.0293293
25	Stanley	3	0.30932	0.28711	0.169221	0.152302	0.219706	0.387829	0.488549	0.168124
37	Typhimurium	17	0.235255	0.137757	0.299351	0.08932	0.121173	0.1896	1.33447	0.0684267
37	Derby	14	0.109805	0.113599	0.0298047	0.0673797	0.0811216	0.134408	0.15653	0.0532867
37	Enteritidis	13	0.355716	0.3008	0.15578	0.218599	0.239034	0.38304	0.657967	0.144006
37	Thompson	10	0.22669	0.173095	0.119967	0.118456	0.151064	0.288432	0.494833	0.137368
37	London	9	0.103336	0.1032	0.0173497	0.076	0.0922813	0.116857	0.126833	0.0245753
37	Agona	7	0.181005	0.170783	0.0678243	0.0874333	0.1369	0.224731	0.28556	0.087831
37	Goldcoast	5	0.0915423	0.0788667	0.0236021	0.0668883	0.0788	0.1119	0.121257	0.0331
37	Choleraesuis	4	0.06556	0.0583467	0.0190861	0.0519467	0.0545467	0.06936	0.0936	0.0148133
37	Kentucky	3	0.143356	0.1617	0.0506082	0.0861333	0.123917	0.171967	0.182233	0.04805
37	Senftenberg	3	0.107158	0.112213	0.0165593	0.08866	0.100437	0.116407	0.1206	0.01597
37	Stanley	3	0.103277	0.100867	0.0175231	0.0870833	0.093975	0.111373	0.12188	0.0173983

## Sheet: Serotypes_statistical_results
Serotype 1	Serotype 2	P-value	Test Statistic	Test Method	P-value (Corrected)	Significant	Temperature
Agona	Choleraesuis	0.163636	22	Mann-Whitney U	1	FALSE	15
Agona	Derby	0.360062	62	Mann-Whitney U	1	FALSE	15
Agona	Enteritidis	0.0392945	19	Mann-Whitney U	1	FALSE	15
Agona	Goldcoast	0.14899	27	Mann-Whitney U	1	FALSE	15
Agona	Kentucky	1	10	Mann-Whitney U	1	FALSE	15
Agona	London	0.407867	40	Mann-Whitney U	1	FALSE	15
Agona	Senftenberg	0.266667	5	Mann-Whitney U	1	FALSE	15
Agona	Stanley	0.666667	8	Mann-Whitney U	1	FALSE	15
Agona	Thompson	0.0330111	13	Mann-Whitney U	1	FALSE	15
Agona	Typhimurium	0.84886	56	Mann-Whitney U	1	FALSE	15
Choleraesuis	Derby	0.23268	16	Mann-Whitney U	1	FALSE	15
Choleraesuis	Enteritidis	0.00775665	2	Mann-Whitney U	0.426616	FALSE	15
Choleraesuis	Goldcoast	0.412698	6	Mann-Whitney U	1	FALSE	15
Choleraesuis	Kentucky	0.4	3	Mann-Whitney U	1	FALSE	15
Choleraesuis	London	0.106294	7	Mann-Whitney U	1	FALSE	15
Choleraesuis	Senftenberg	0.114286	1	Mann-Whitney U	1	FALSE	15
Choleraesuis	Stanley	0.114286	1	Mann-Whitney U	1	FALSE	15
Choleraesuis	Thompson	0.003996	1	Mann-Whitney U	0.21978	FALSE	15
Choleraesuis	Typhimurium	0.26276	21	Mann-Whitney U	1	FALSE	15
Derby	Enteritidis	0.00174559	26	Mann-Whitney U	0.0960077	FALSE	15
Derby	Goldcoast	0.55934	42	Mann-Whitney U	1	FALSE	15
Derby	Kentucky	0.676471	17	Mann-Whitney U	1	FALSE	15
Derby	London	0.549544	53	Mann-Whitney U	1	FALSE	15
Derby	Senftenberg	0.197059	10	Mann-Whitney U	1	FALSE	15
Derby	Stanley	0.244118	11	Mann-Whitney U	1	FALSE	15
Derby	Thompson	0.0025653	18	Mann-Whitney U	0.141091	FALSE	15
Derby	Typhimurium	0.619734	106	Mann-Whitney U	1	FALSE	15
Enteritidis	Goldcoast	0.00575429	61	Mann-Whitney U	0.316486	FALSE	15
Enteritidis	Kentucky	0.200559	29.5	Mann-Whitney U	1	FALSE	15
Enteritidis	London	0.00754284	99	Mann-Whitney U	0.414856	FALSE	15
Enteritidis	Senftenberg	0.419205	26	Mann-Whitney U	1	FALSE	15
Enteritidis	Stanley	0.34597	27	Mann-Whitney U	1	FALSE	15
Enteritidis	Thompson	0.438098	78	Mann-Whitney U	1	FALSE	15
Enteritidis	Typhimurium	0.167151	144	Mann-Whitney U	1	FALSE	15
Goldcoast	Kentucky	0.571429	5	Mann-Whitney U	1	FALSE	15
Goldcoast	London	0.297702	14	Mann-Whitney U	1	FALSE	15
Goldcoast	Senftenberg	0.0357143	0	Mann-Whitney U	1	FALSE	15
Goldcoast	Stanley	0.142857	2	Mann-Whitney U	1	FALSE	15
Goldcoast	Thompson	0.000666001	0	Mann-Whitney U	0.03663	TRUE	15
Goldcoast	Typhimurium	0.638206	36	Mann-Whitney U	1	FALSE	15
Kentucky	London	0.863636	15	Mann-Whitney U	1	FALSE	15
Kentucky	Senftenberg	1	4	Mann-Whitney U	1	FALSE	15
Kentucky	Stanley	1	4	Mann-Whitney U	1	FALSE	15
Kentucky	Thompson	0.370629	9	Mann-Whitney U	1	FALSE	15
Kentucky	Typhimurium	0.525203	19	Mann-Whitney U	1	FALSE	15
London	Senftenberg	0.145455	5	Mann-Whitney U	1	FALSE	15
London	Stanley	0.281818	7	Mann-Whitney U	1	FALSE	15
London	Thompson	0.00623303	11	Mann-Whitney U	0.342817	FALSE	15
London	Typhimurium	1	76	Mann-Whitney U	1	FALSE	15
Senftenberg	Stanley	1	5	Mann-Whitney U	1	FALSE	15
Senftenberg	Thompson	0.370629	9	Mann-Whitney U	1	FALSE	15
Senftenberg	Typhimurium	0.915669	27	Mann-Whitney U	1	FALSE	15
Stanley	Thompson	0.573427	11	Mann-Whitney U	1	FALSE	15
Stanley	Typhimurium	1	26	Mann-Whitney U	1	FALSE	15
Thompson	Typhimurium	0.633316	95	Mann-Whitney U	1	FALSE	15
Agona	Choleraesuis	0.0424242	25	Mann-Whitney U	1	FALSE	25
Agona	Derby	0.0200034	80	Mann-Whitney U	1	FALSE	25
Agona	Enteritidis	0.0392945	19	Mann-Whitney U	1	FALSE	25
Agona	Goldcoast	0.343434	11	Mann-Whitney U	1	FALSE	25
Agona	Kentucky	0.116667	18	Mann-Whitney U	1	FALSE	25
Agona	London	0.000174825	63	Mann-Whitney U	0.00961538	TRUE	25
Agona	Senftenberg	0.266667	5	Mann-Whitney U	1	FALSE	25
Agona	Stanley	0.266667	16	Mann-Whitney U	1	FALSE	25
Agona	Thompson	0.0185109	59	Mann-Whitney U	1	FALSE	25
Agona	Typhimurium	0.703094	66	Mann-Whitney U	1	FALSE	25
Choleraesuis	Derby	0.798039	25	Mann-Whitney U	1	FALSE	25
Choleraesuis	Enteritidis	0.0202011	5	Mann-Whitney U	1	FALSE	25
Choleraesuis	Goldcoast	0.015873	0	Mann-Whitney U	0.873016	FALSE	25
Choleraesuis	Kentucky	0.628571	4	Mann-Whitney U	1	FALSE	25
Choleraesuis	London	0.503497	23	Mann-Whitney U	1	FALSE	25
Choleraesuis	Senftenberg	0.0571429	0	Mann-Whitney U	1	FALSE	25
Choleraesuis	Stanley	0.857143	5	Mann-Whitney U	1	FALSE	25
Choleraesuis	Thompson	0.839161	18	Mann-Whitney U	1	FALSE	25
Choleraesuis	Typhimurium	0.116917	16	Mann-Whitney U	1	FALSE	25
Derby	Enteritidis	0.0014781	25	Mann-Whitney U	0.0812957	FALSE	25
Derby	Goldcoast	0.0194358	10	Mann-Whitney U	1	FALSE	25
Derby	Kentucky	0.3	12	Mann-Whitney U	1	FALSE	25
Derby	London	0.00894225	105	Mann-Whitney U	0.491824	FALSE	25
Derby	Senftenberg	0.0470588	5	Mann-Whitney U	1	FALSE	25
Derby	Stanley	0.952941	20	Mann-Whitney U	1	FALSE	25
Derby	Thompson	0.747417	64	Mann-Whitney U	1	FALSE	25
Derby	Typhimurium	0.0708764	73	Mann-Whitney U	1	FALSE	25
Enteritidis	Goldcoast	0.11457	49	Mann-Whitney U	1	FALSE	25
Enteritidis	Kentucky	0.0594474	34	Mann-Whitney U	1	FALSE	25
Enteritidis	London	0.000657671	110	Mann-Whitney U	0.0361719	TRUE	25
Enteritidis	Senftenberg	0.28145	28	Mann-Whitney U	1	FALSE	25
Enteritidis	Stanley	0.0594474	34	Mann-Whitney U	1	FALSE	25
Enteritidis	Thompson	0.00112709	118	Mann-Whitney U	0.0619899	FALSE	25
Enteritidis	Typhimurium	0.0595991	156	Mann-Whitney U	1	FALSE	25
Goldcoast	Kentucky	0.0714286	14	Mann-Whitney U	1	FALSE	25
Goldcoast	London	0.000999001	45	Mann-Whitney U	0.0549451	FALSE	25
Goldcoast	Senftenberg	0.571429	5	Mann-Whitney U	1	FALSE	25
Goldcoast	Stanley	0.25	12	Mann-Whitney U	1	FALSE	25
Goldcoast	Thompson	0.004662	47	Mann-Whitney U	0.25641	FALSE	25
Goldcoast	Typhimurium	0.239786	58	Mann-Whitney U	1	FALSE	25
Kentucky	London	0.00909091	27	Mann-Whitney U	0.5	FALSE	25
Kentucky	Senftenberg	0.1	0	Mann-Whitney U	1	FALSE	25
Kentucky	Stanley	1	5	Mann-Whitney U	1	FALSE	25
Kentucky	Thompson	0.573427	19	Mann-Whitney U	1	FALSE	25
Kentucky	Typhimurium	0.525203	19	Mann-Whitney U	1	FALSE	25
London	Senftenberg	0.00909091	0	Mann-Whitney U	0.5	FALSE	25
London	Stanley	0.281818	7	Mann-Whitney U	1	FALSE	25
London	Thompson	0.0199645	16	Mann-Whitney U	1	FALSE	25
London	Typhimurium	0.00100806	15	Mann-Whitney U	0.0554433	FALSE	25
Senftenberg	Stanley	0.1	9	Mann-Whitney U	1	FALSE	25
Senftenberg	Thompson	0.00699301	30	Mann-Whitney U	0.384615	FALSE	25
Senftenberg	Typhimurium	0.168641	39	Mann-Whitney U	1	FALSE	25
Stanley	Thompson	0.937063	14	Mann-Whitney U	1	FALSE	25
Stanley	Typhimurium	0.59649	20	Mann-Whitney U	1	FALSE	25
Thompson	Typhimurium	0.0831851	50	Mann-Whitney U	1	FALSE	25
Agona	Choleraesuis	0.0121212	27	Mann-Whitney U	0.666667	FALSE	37
Agona	Derby	0.0124699	82	Mann-Whitney U	0.685845	FALSE	37
Agona	Enteritidis	0.00335607	8	Mann-Whitney U	0.184584	FALSE	37
Agona	Goldcoast	0.010101	33	Mann-Whitney U	0.555556	FALSE	37
Agona	Kentucky	0.516667	14	Mann-Whitney U	1	FALSE	37
Agona	London	0.00786713	56	Mann-Whitney U	0.432692	FALSE	37
Agona	Senftenberg	0.116667	18	Mann-Whitney U	1	FALSE	37
Agona	Stanley	0.0666667	19	Mann-Whitney U	1	FALSE	37
Agona	Thompson	0.474702	27	Mann-Whitney U	1	FALSE	37
Agona	Typhimurium	0.525268	70	Mann-Whitney U	1	FALSE	37
Choleraesuis	Derby	0.00784314	4	Mann-Whitney U	0.431373	FALSE	37
Choleraesuis	Enteritidis	0.00386374	0	Mann-Whitney U	0.212506	FALSE	37
Choleraesuis	Goldcoast	0.111111	3	Mann-Whitney U	1	FALSE	37
Choleraesuis	Kentucky	0.114286	1	Mann-Whitney U	1	FALSE	37
Choleraesuis	London	0.0195804	3	Mann-Whitney U	1	FALSE	37
Choleraesuis	Senftenberg	0.114286	1	Mann-Whitney U	1	FALSE	37
Choleraesuis	Stanley	0.114286	1	Mann-Whitney U	1	FALSE	37
Choleraesuis	Thompson	0.001998	0	Mann-Whitney U	0.10989	FALSE	37
Choleraesuis	Typhimurium	0.00359448	1	Mann-Whitney U	0.197696	FALSE	37
Derby	Enteritidis	1.12164e-05	0	Mann-Whitney U	0.000616903	TRUE	37
Derby	Goldcoast	0.342621	46	Mann-Whitney U	1	FALSE	37
Derby	Kentucky	0.197059	10	Mann-Whitney U	1	FALSE	37
Derby	London	0.682201	70	Mann-Whitney U	1	FALSE	37
Derby	Senftenberg	0.952941	22	Mann-Whitney U	1	FALSE	37
Derby	Stanley	0.952941	22	Mann-Whitney U	1	FALSE	37
Derby	Thompson	0.000613874	11	Mann-Whitney U	0.0337631	TRUE	37
Derby	Typhimurium	0.0202143	60	Mann-Whitney U	1	FALSE	37
Enteritidis	Goldcoast	0.00159971	65	Mann-Whitney U	0.0879843	FALSE	37
Enteritidis	Kentucky	0.0105265	39	Mann-Whitney U	0.578955	FALSE	37
Enteritidis	London	0.000106966	117	Mann-Whitney U	0.00588314	TRUE	37
Enteritidis	Senftenberg	0.0105265	39	Mann-Whitney U	0.578955	FALSE	37
Enteritidis	Stanley	0.0105265	39	Mann-Whitney U	0.578955	FALSE	37
Enteritidis	Thompson	0.0323444	100	Mann-Whitney U	1	FALSE	37
Enteritidis	Typhimurium	0.000511867	194	Mann-Whitney U	0.0281527	TRUE	37
Goldcoast	Kentucky	0.142857	2	Mann-Whitney U	1	FALSE	37
Goldcoast	London	0.363636	15	Mann-Whitney U	1	FALSE	37
Goldcoast	Senftenberg	0.392857	4	Mann-Whitney U	1	FALSE	37
Goldcoast	Stanley	0.392857	4	Mann-Whitney U	1	FALSE	37
Goldcoast	Thompson	0.001332	1	Mann-Whitney U	0.0732601	FALSE	37
Goldcoast	Typhimurium	0.00970545	9	Mann-Whitney U	0.5338	FALSE	37
Kentucky	London	0.281818	20	Mann-Whitney U	1	FALSE	37
Kentucky	Senftenberg	0.7	6	Mann-Whitney U	1	FALSE	37
Kentucky	Stanley	0.7	6	Mann-Whitney U	1	FALSE	37
Kentucky	Thompson	0.468531	10	Mann-Whitney U	1	FALSE	37
Kentucky	Typhimurium	0.671884	21	Mann-Whitney U	1	FALSE	37
London	Senftenberg	0.863636	12	Mann-Whitney U	1	FALSE	37
London	Stanley	1	13	Mann-Whitney U	1	FALSE	37
London	Thompson	0.000520244	2	Mann-Whitney U	0.0286134	TRUE	37
London	Typhimurium	0.00703251	26	Mann-Whitney U	0.386788	FALSE	37
Senftenberg	Stanley	1	5	Mann-Whitney U	1	FALSE	37
Senftenberg	Thompson	0.013986	1	Mann-Whitney U	0.769231	FALSE	37
Senftenberg	Typhimurium	0.0718373	8	Mann-Whitney U	1	FALSE	37
Stanley	Thompson	0.013986	1	Mann-Whitney U	0.769231	FALSE	37
Stanley	Typhimurium	0.0902165	9	Mann-Whitney U	1	FALSE	37
Thompson	Typhimurium	0.200355	111	Mann-Whitney U	1	FALSE	37
