# Supplementary material for: Serotype-specific and temperature-dependent biofilm formation in Salmonella: Limited impact of antimicrobial resistance or source
Source: Biofilm. 2026 Mar 17;11:100360. doi: 10.1016/j.bioflm.2026.100360 (PMC13049968; doi:10.1016/j.bioflm.2026.100360)
Supplement: Multimedia component 9 [file mmc9.xlsx]

## Sheet: serotype_thermal_strategy
serotypes	Generalist	Other	Psychrotrophic	Thermotolerant	Total	Representative_Strain	PC1	PC2	OD570_15C	OD570_25C	OD570_37C	Retention_15C
Typhimurium	10	1	0	6	17	100	9.937250597539762	0.4217981403056994	1.62037	1.71813333333333	1.33446666666667	121.42468901433749
Derby	11	1	0	2	14	9	0.41512145411097834	0.5941601455891918	0.29634	0.682885	0.1496	198.08852941176468
Enteritidis	2	0	0	11	13	120	4.376175794589525	-0.488561	0.709738	1.6648	0.515933333333333	137.5638196149374
Thompson	3	2	4	1	10	111	1.5228128398802547	0.8186115956976295	0.449452	0.300394	0.494833333333333	90.82888514651404
London	9	0	0	0	9	110	-0.906428	0.8411643252090557	0.120834	0.175713133333333	0.126833333333333	95.2696557161632
Agona	2	0	5	0	7	108	-0.467578	-1.44291	0.0932958	0.678154933333333	0.1314	71.001400304414
Goldcoast	2	0	3	0	5	83	-0.620556	-1.38911	0.117854	0.581165	0.1119	105.32121537086685
Choleraesuis	3	1	0	0	4	23	-1.05506	0.9691871813827951	0.0782923	0.193039	0.0936	83.6455982905983
stanley	3	0	0	0	3	64	-0.889725	-0.59549	0.250605	0.152301866666667	0.0870833333333334	287.7761684210524
Kentucky	3	0	0	0	3	95	-0.443554	0.7474033811578079	0.190632	0.259066666666667	0.1617	117.89239332096474
Senftenberg	1	0	2	0	3	92	-0.375616	-1.39116	0.232998	0.509388	0.1206	193.19903814262022
Paratyphi B	0	0	1	1	2	55	0.7944626422317076	-1.32716	0.635684	0.381698	0.182575	348.1771326851979
paratyphi A	2	0	0	0	2	35	-0.590404	-0.700139	0.222979	0.420744	0.0766256666666669	290.99720720211155
Liverpool	0	0	1	1	2	93	0.4078734800490914	-1.3799	0.174882	1.19630426666667	0.0827	211.46565900846434
Typhi	2	0	0	0	2	26	-1.24255	-1.09854	0.0679476	0.268321666666667	0.09504	71.49364478114478
Bareilly	0	0	2	0	2	104	-1.01947	-1.26972	0.0816741	0.315408933333333	0.139533333333333	58.533769708552455
Rissen	2	0	0	0	2	41	-0.631564	-0.644739	0.239654	0.224576333333333	0.136412	175.6842213295018
lagos	0	0	0	1	1	30	2.4230040866917766	-1.71919	0.600124	0.991676	0.419893333333333	142.92301219357307
Wandsworth	1	0	0	0	1	114	-0.0985296	0.11599118140902676	0.206641	0.54875	0.1375	150.28447999999997
Anatum	1	0	0	0	1	121	-1.05698	-0.698619	0.144507	0.200410733333333	0.1111	130.0689108910891
Corvallis	0	0	0	1	1	91	2.1733723218143473	-1.5878	0.512507	1.40093333333333	0.232966666666667	219.9914723136354
Oranienburg	0	0	0	1	1	87	0.6189392753229584	-1.43146	0.210091	0.436970633333333	0.4516	46.52145039858282
Newport	0	0	1	0	1	42	-0.587713	-1.15755	0.28023	0.270865433333333	0.113654333333333	246.56304936312807
Muenchen	0	0	0	1	1	80	0.4798520004097131	-1.3949	0.292547	0.323358	0.397136666666666	73.66401154934081
Montevideo	1	0	0	0	1	94	-0.822237	1.279685469963611	0.124511	0.186776	0.120033333333333	103.73015273535158
Albany	0	0	0	1	1	5	0.823750194115417	1.3160189321161244	0.469981	0.530096	0.161493333333333	291.02204425363334
Litchfield	0	0	1	0	1	66	-0.778058	-1.18044	0.117237	0.447644	0.109706666666667	106.86417112299434
Havana	0	0	1	0	1	117	-0.593694	-1.28899	0.198697	0.265172	0.190033333333333	104.55912997719716
Hadar	0	0	0	1	1	6	1.3570212943926696	0.8375825661606324	0.21996	0.358402	0.598026666666667	36.78096851868364
Give	0	0	0	1	1	10	0.40328286093761206	-1.36572	0.274217	0.358853	0.373013333333333	73.51394052044617
Muenster	1	0	0	0	1	3	-0.535806	-1.00633	0.238657	0.237681	0.178026666666667	134.05665817854978

## Sheet: serotype_variance
Serotype	PC1_Variance	PC2_Variance
Agona	0.0815743	0.490451
Albany
Anatum
Bareilly	0.0308317	0.00167736
Choleraesuis	0.0788646	0.227136
Corvallis
Derby	0.27569	0.933572
Enteritidis	2.22184	0.462768
Give
Goldcoast	0.0278519	0.537426
Hadar
Havana
Kentucky	0.265171	0.394724
Litchfield
Liverpool	0.513773	0.000278351
London	0.0807389	0.778638
Montevideo
Muenchen
Muenster
Newport
Oranienburg
Paratyphi B	0.541632	0.00802833
Rissen	0.355935	0.131439
Senftenberg	0.0719425	0.016934
Thompson	0.370535	2.58906
Typhi	0.00686563	0.00101089
Typhimurium	8.77604	0.97412
Wandsworth
Lagos
Paratyphi A	0.0564557	0.0516594
Stanley	0.0586414	1.57047
Total	13.8144	9.16939

## Sheet: pca_loading_interpretation
Component	Variance Explained	Top Variables
PC1	0.390384	serotypes_Albany (λ=0.93), serotypes_Bareilly (λ=0.89), serotypes_Anatum (λ=0.81)
PC2	0.233387	serotypes_Agona (λ=0.98), OD570_25C (λ=0.45), OD570_37C (λ=-0.45)

## Sheet: pca_serotype_descriptives.csv
serotypes	Count	Mean	StdDev	Min	Q1	Median	Q3	Max	Principal Component
Agona	7	-0.390266	0.285612	-0.768309	-0.613683	-0.287265	-0.202295	-0.0443333	PC1
Albany	1	0.82375		0.82375	0.82375	0.82375	0.82375	0.82375	PC1
Anatum	1	-1.05698		-1.05698	-1.05698	-1.05698	-1.05698	-1.05698	PC1
Bareilly	2	-1.14363	0.17559	-1.26779	-1.20571	-1.14363	-1.08155	-1.01947	PC1
Choleraesuis	4	-0.885335	0.280828	-1.16912	-1.08358	-0.912071	-0.713829	-0.548084	PC1
Corvallis	1	2.17337		2.17337	2.17337	2.17337	2.17337	2.17337	PC1
Derby	14	-0.730479	0.525062	-1.33669	-1.04281	-0.828306	-0.672086	0.415121	PC1
Enteritidis	13	1.66759	1.49058	-0.529723	0.749554	1.13869	2.67876	4.37618	PC1
Give	1	0.403283		0.403283	0.403283	0.403283	0.403283	0.403283	PC1
Goldcoast	5	-0.78422	0.166889	-1.0168	-0.84629	-0.81386	-0.623599	-0.620556	PC1
Hadar	1	1.35702		1.35702	1.35702	1.35702	1.35702	1.35702	PC1
Havana	1	-0.593694		-0.593694	-0.593694	-0.593694	-0.593694	-0.593694	PC1
Kentucky	3	-0.324301	0.514948	-0.76916	-0.606357	-0.443554	-0.101872	0.239811	PC1
Litchfield	1	-0.778058		-0.778058	-0.778058	-0.778058	-0.778058	-0.778058	PC1
Liverpool	2	-0.0989663	0.71678	-0.605806	-0.352386	-0.0989663	0.154454	0.407873	PC1
London	9	-0.831441	0.284146	-1.43374	-0.906428	-0.863882	-0.718646	-0.405127	PC1
Montevideo	1	-0.822237		-0.822237	-0.822237	-0.822237	-0.822237	-0.822237	PC1
Muenchen	1	0.479852		0.479852	0.479852	0.479852	0.479852	0.479852	PC1
Muenster	1	-0.535806		-0.535806	-0.535806	-0.535806	-0.535806	-0.535806	PC1
Newport	1	-0.587713		-0.587713	-0.587713	-0.587713	-0.587713	-0.587713	PC1
Oranienburg	1	0.618939		0.618939	0.618939	0.618939	0.618939	0.618939	PC1
Paratyphi B	2	0.274063	0.735956	-0.246337	0.0138632	0.274063	0.534263	0.794463	PC1
Rissen	2	-0.209702	0.596603	-0.631564	-0.420633	-0.209702	0.00122886	0.21216	PC1
Senftenberg	3	-0.434772	0.268221	-0.727633	-0.551624	-0.375616	-0.288341	-0.201067	PC1
Thompson	10	-0.0131558	0.608716	-0.797519	-0.269739	-0.194549	0.0957146	1.52281	PC1
Typhi	2	-1.30114	0.0828591	-1.35973	-1.33044	-1.30114	-1.27185	-1.24255	PC1
Typhimurium	17	0.737488	2.96244	-1.06938	-0.822242	-0.529933	0.77487	9.93725	PC1
Wandsworth	1	-0.0985296		-0.0985296	-0.0985296	-0.0985296	-0.0985296	-0.0985296	PC1
Lagos	1	2.423		2.423	2.423	2.423	2.423	2.423	PC1
Paratyphi A	2	-0.422392	0.237604	-0.590404	-0.506398	-0.422392	-0.338386	-0.254381	PC1
Stanley	3	-0.635311	0.24216	-0.889725	-0.749156	-0.608587	-0.508105	-0.407622	PC1
Agona	7	-1.04996	0.700322	-1.44291	-1.3657	-1.33867	-1.17827	0.519834	PC2
Albany	1	1.31602		1.31602	1.31602	1.31602	1.31602	1.31602	PC2
Anatum	1	-0.698619		-0.698619	-0.698619	-0.698619	-0.698619	-0.698619	PC2
Bareilly	2	-1.24076	0.0409555	-1.26972	-1.25524	-1.24076	-1.22628	-1.2118	PC2
Choleraesuis	4	1.55882	0.476588	0.969187	1.36199	1.5701	1.76693	2.1259	PC2
Corvallis	1	-1.5878		-1.5878	-1.5878	-1.5878	-1.5878	-1.5878	PC2
Derby	14	0.402367	0.966215	-1.06614	-0.38327	0.582921	0.816832	2.14873	PC2
Enteritidis	13	0.558409	0.68027	-0.773249	-0.0591149	0.870156	0.967235	1.52407	PC2
Give	1	-1.36572		-1.36572	-1.36572	-1.36572	-1.36572	-1.36572	PC2
Goldcoast	5	-0.909111	0.733093	-1.38911	-1.35838	-1.3392	-0.781049	0.322183	PC2
Hadar	1	0.837583		0.837583	0.837583	0.837583	0.837583	0.837583	PC2
Havana	1	-1.28899		-1.28899	-1.28899	-1.28899	-1.28899	-1.28899	PC2
Kentucky	3	1.46773	0.628271	0.747403	1.25032	1.75324	1.82789	1.90254	PC2
Litchfield	1	-1.18044		-1.18044	-1.18044	-1.18044	-1.18044	-1.18044	PC2
Liverpool	2	-1.3681	0.0166839	-1.3799	-1.374	-1.3681	-1.3622	-1.35631	PC2
London	9	1.06713	0.882405	-1.11185	1.05586	1.29643	1.46034	1.97457	PC2
Montevideo	1	1.27969		1.27969	1.27969	1.27969	1.27969	1.27969	PC2
Muenchen	1	-1.3949		-1.3949	-1.3949	-1.3949	-1.3949	-1.3949	PC2
Muenster	1	-1.00633		-1.00633	-1.00633	-1.00633	-1.00633	-1.00633	PC2
Newport	1	-1.15755		-1.15755	-1.15755	-1.15755	-1.15755	-1.15755	PC2
Oranienburg	1	-1.43146		-1.43146	-1.43146	-1.43146	-1.43146	-1.43146	PC2
Paratyphi B	2	-1.2638	0.0896009	-1.32716	-1.29548	-1.2638	-1.23212	-1.20044	PC2
Rissen	2	-0.901097	0.362546	-1.15746	-1.02928	-0.901097	-0.772918	-0.644739	PC2
Senftenberg	3	-1.28489	0.130131	-1.39116	-1.35746	-1.32377	-1.23176	-1.13976	PC2
Thompson	10	0.493567	1.60906	-1.33529	-1.2864	1.01076	1.73912	2.59084	PC2
Typhi	2	-1.07605	0.0317945	-1.09854	-1.08729	-1.07605	-1.06481	-1.05357	PC2
Typhimurium	17	0.0279655	0.986975	-1.53258	-0.779797	0.154505	0.421798	2.37617	PC2
Wandsworth	1	0.115991		0.115991	0.115991	0.115991	0.115991	0.115991	PC2
Lagos	1	-1.71919		-1.71919	-1.71919	-1.71919	-1.71919	-1.71919	PC2
Paratyphi A	2	-0.860855	0.227287	-1.02157	-0.941213	-0.860855	-0.780497	-0.700139	PC2
Stanley	3	-0.0310675	1.25318	-0.902781	-0.749135	-0.59549	0.404789	1.40507	PC2

## Sheet: pca_serotype_statistics.csv
Principal Component	Group Variable	Test	Statistic	P-value	Significant	Group1	Group2	P-value (Corrected)	Significant (Corrected)
PC1	serotypes	Kruskal-Wallis	67.2516	0.000112176	TRUE
PC1	serotypes	Mann-Whitney U	26	0.0242424	TRUE	Agona	Choleraesuis	1	FALSE
PC1	serotypes	Mann-Whitney U	76	0.0460956	TRUE	Agona	Derby	1	FALSE
PC1	serotypes	Mann-Whitney U	5	0.00151963	TRUE	Agona	Enteritidis	0.16716	FALSE
PC1	serotypes	Mann-Whitney U	31	0.030303	TRUE	Agona	Goldcoast	1	FALSE
PC1	serotypes	Mann-Whitney U	11	1	FALSE	Agona	Kentucky	1	FALSE
PC1	serotypes	Mann-Whitney U	56	0.00786713	TRUE	Agona	London	0.865385	FALSE
PC1	serotypes	Mann-Whitney U	11	1	FALSE	Agona	Senftenberg	1	FALSE
PC1	serotypes	Mann-Whitney U	16	0.266667	FALSE	Agona	Stanley	1	FALSE
PC1	serotypes	Mann-Whitney U	21	0.193233	FALSE	Agona	Thompson	1	FALSE
PC1	serotypes	Mann-Whitney U	57	0.901365	FALSE	Agona	Typhimurium	1	FALSE
PC1	serotypes	Mann-Whitney U	26	0.878431	FALSE	Choleraesuis	Derby	1	FALSE
PC1	serotypes	Mann-Whitney U	0	0.00386374	TRUE	Choleraesuis	Enteritidis	0.425012	FALSE
PC1	serotypes	Mann-Whitney U	8	0.730159	FALSE	Choleraesuis	Goldcoast	1	FALSE
PC1	serotypes	Mann-Whitney U	2	0.228571	FALSE	Choleraesuis	Kentucky	1	FALSE
PC1	serotypes	Mann-Whitney U	16	0.825175	FALSE	Choleraesuis	London	1	FALSE
PC1	serotypes	Mann-Whitney U	1	0.114286	FALSE	Choleraesuis	Senftenberg	1	FALSE
PC1	serotypes	Mann-Whitney U	3	0.4	FALSE	Choleraesuis	Stanley	1	FALSE
PC1	serotypes	Mann-Whitney U	2	0.00799201	TRUE	Choleraesuis	Thompson	0.879121	FALSE
PC1	serotypes	Mann-Whitney U	15	0.0985798	FALSE	Choleraesuis	Typhimurium	1	FALSE
PC1	serotypes	Mann-Whitney U	5	3.33028e-05	TRUE	Derby	Enteritidis	0.00366331	TRUE
PC1	serotypes	Mann-Whitney U	28	0.55934	FALSE	Derby	Goldcoast	1	FALSE
PC1	serotypes	Mann-Whitney U	10	0.197059	FALSE	Derby	Kentucky	1	FALSE
PC1	serotypes	Mann-Whitney U	62	0.974873	FALSE	Derby	London	1	FALSE
PC1	serotypes	Mann-Whitney U	9	0.155882	FALSE	Derby	Senftenberg	1	FALSE
PC1	serotypes	Mann-Whitney U	12	0.3	FALSE	Derby	Stanley	1	FALSE
PC1	serotypes	Mann-Whitney U	23	0.00647388	TRUE	Derby	Thompson	0.712127	FALSE
PC1	serotypes	Mann-Whitney U	67	0.0409287	TRUE	Derby	Typhimurium	1	FALSE
PC1	serotypes	Mann-Whitney U	65	0.00159971	TRUE	Enteritidis	Goldcoast	0.175969	FALSE
PC1	serotypes	Mann-Whitney U	36	0.0312294	TRUE	Enteritidis	Kentucky	1	FALSE
PC1	serotypes	Mann-Whitney U	116	0.000140422	TRUE	Enteritidis	London	0.0154464	TRUE
PC1	serotypes	Mann-Whitney U	37	0.0220927	TRUE	Enteritidis	Senftenberg	1	FALSE
PC1	serotypes	Mann-Whitney U	38	0.0153758	TRUE	Enteritidis	Stanley	1	FALSE
PC1	serotypes	Mann-Whitney U	114	0.00262467	TRUE	Enteritidis	Thompson	0.288714	FALSE
PC1	serotypes	Mann-Whitney U	171	0.0120259	TRUE	Enteritidis	Typhimurium	1	FALSE
PC1	serotypes	Mann-Whitney U	2	0.142857	FALSE	Goldcoast	Kentucky	1	FALSE
PC1	serotypes	Mann-Whitney U	25	0.797203	FALSE	Goldcoast	London	1	FALSE
PC1	serotypes	Mann-Whitney U	2	0.142857	FALSE	Goldcoast	Senftenberg	1	FALSE
PC1	serotypes	Mann-Whitney U	4	0.392857	FALSE	Goldcoast	Stanley	1	FALSE
PC1	serotypes	Mann-Whitney U	2	0.002664	TRUE	Goldcoast	Thompson	0.29304	FALSE
PC1	serotypes	Mann-Whitney U	26	0.217741	FALSE	Goldcoast	Typhimurium	1	FALSE
PC1	serotypes	Mann-Whitney U	23	0.1	FALSE	Kentucky	London	1	FALSE
PC1	serotypes	Mann-Whitney U	4	1	FALSE	Kentucky	Senftenberg	1	FALSE
PC1	serotypes	Mann-Whitney U	6	0.7	FALSE	Kentucky	Stanley	1	FALSE
PC1	serotypes	Mann-Whitney U	11	0.573427	FALSE	Kentucky	Thompson	1	FALSE
PC1	serotypes	Mann-Whitney U	26	1	FALSE	Kentucky	Typhimurium	1	FALSE
PC1	serotypes	Mann-Whitney U	3	0.0636364	FALSE	London	Senftenberg	1	FALSE
PC1	serotypes	Mann-Whitney U	9	0.481818	FALSE	London	Stanley	1	FALSE
PC1	serotypes	Mann-Whitney U	3	0.000702861	TRUE	London	Thompson	0.0773147	FALSE
PC1	serotypes	Mann-Whitney U	43	0.0753063	FALSE	London	Typhimurium	1	FALSE
PC1	serotypes	Mann-Whitney U	7	0.4	FALSE	Senftenberg	Stanley	1	FALSE
PC1	serotypes	Mann-Whitney U	7	0.216783	FALSE	Senftenberg	Thompson	1	FALSE
PC1	serotypes	Mann-Whitney U	25	1	FALSE	Senftenberg	Typhimurium	1	FALSE
PC1	serotypes	Mann-Whitney U	28	0.027972	TRUE	Thompson	Stanley	1	FALSE
PC1	serotypes	Mann-Whitney U	94	0.669538	FALSE	Thompson	Typhimurium	1	FALSE
PC1	serotypes	Mann-Whitney U	30	0.689474	FALSE	Typhimurium	Stanley	1	FALSE
PC2	serotypes	Kruskal-Wallis	69.1024	6.39616e-05	TRUE
PC2	serotypes	Mann-Whitney U	0	0.00606061	TRUE	Agona	Choleraesuis	0.666667	FALSE
PC2	serotypes	Mann-Whitney U	5	0.000326797	TRUE	Agona	Derby	0.0359477	TRUE
PC2	serotypes	Mann-Whitney U	4	0.00115332	TRUE	Agona	Enteritidis	0.126865	FALSE
PC2	serotypes	Mann-Whitney U	17	1	FALSE	Agona	Goldcoast	1	FALSE
PC2	serotypes	Mann-Whitney U	0	0.0166667	TRUE	Agona	Kentucky	1	FALSE
PC2	serotypes	Mann-Whitney U	1	0.00034965	TRUE	Agona	London	0.0384615	TRUE
PC2	serotypes	Mann-Whitney U	11	1	FALSE	Agona	Senftenberg	1	FALSE
PC2	serotypes	Mann-Whitney U	2	0.0666667	FALSE	Agona	Stanley	1	FALSE
PC2	serotypes	Mann-Whitney U	11	0.0185109	TRUE	Agona	Thompson	1	FALSE
PC2	serotypes	Mann-Whitney U	20	0.010598	TRUE	Agona	Typhimurium	1	FALSE
PC2	serotypes	Mann-Whitney U	49	0.0248366	TRUE	Choleraesuis	Derby	1	FALSE
PC2	serotypes	Mann-Whitney U	48	0.0148553	TRUE	Choleraesuis	Enteritidis	1	FALSE
PC2	serotypes	Mann-Whitney U	20	0.015873	TRUE	Choleraesuis	Goldcoast	1	FALSE
PC2	serotypes	Mann-Whitney U	6	1	FALSE	Choleraesuis	Kentucky	1	FALSE
PC2	serotypes	Mann-Whitney U	26	0.26014	FALSE	Choleraesuis	London	1	FALSE
PC2	serotypes	Mann-Whitney U	12	0.0571429	FALSE	Choleraesuis	Senftenberg	1	FALSE
PC2	serotypes	Mann-Whitney U	11	0.114286	FALSE	Choleraesuis	Stanley	1	FALSE
PC2	serotypes	Mann-Whitney U	26	0.453546	FALSE	Choleraesuis	Thompson	1	FALSE
PC2	serotypes	Mann-Whitney U	63	0.00601504	TRUE	Choleraesuis	Typhimurium	0.661654	FALSE
PC2	serotypes	Mann-Whitney U	69	0.29673	FALSE	Derby	Enteritidis	1	FALSE
PC2	serotypes	Mann-Whitney U	63	0.00722394	TRUE	Derby	Goldcoast	0.794634	FALSE
PC2	serotypes	Mann-Whitney U	8	0.120588	FALSE	Derby	Kentucky	1	FALSE
PC2	serotypes	Mann-Whitney U	29	0.0348324	TRUE	Derby	London	1	FALSE
PC2	serotypes	Mann-Whitney U	42	0.00294118	TRUE	Derby	Senftenberg	0.323529	FALSE
PC2	serotypes	Mann-Whitney U	23	0.858824	FALSE	Derby	Stanley	1	FALSE
PC2	serotypes	Mann-Whitney U	65	0.792171	FALSE	Derby	Thompson	1	FALSE
PC2	serotypes	Mann-Whitney U	159	0.1169	FALSE	Derby	Typhimurium	1	FALSE
PC2	serotypes	Mann-Whitney U	61	0.00575429	TRUE	Enteritidis	Goldcoast	0.632971	FALSE
PC2	serotypes	Mann-Whitney U	8	0.138615	FALSE	Enteritidis	Kentucky	1	FALSE
PC2	serotypes	Mann-Whitney U	25	0.0275034	TRUE	Enteritidis	London	1	FALSE
PC2	serotypes	Mann-Whitney U	39	0.0105265	TRUE	Enteritidis	Senftenberg	1	FALSE
PC2	serotypes	Mann-Whitney U	26	0.419205	FALSE	Enteritidis	Stanley	1	FALSE
PC2	serotypes	Mann-Whitney U	61	0.828119	FALSE	Enteritidis	Thompson	1	FALSE
PC2	serotypes	Mann-Whitney U	160	0.0402705	TRUE	Enteritidis	Typhimurium	1	FALSE
PC2	serotypes	Mann-Whitney U	0	0.0357143	TRUE	Goldcoast	Kentucky	1	FALSE
PC2	serotypes	Mann-Whitney U	2	0.003996	TRUE	Goldcoast	London	0.43956	FALSE
PC2	serotypes	Mann-Whitney U	9	0.785714	FALSE	Goldcoast	Senftenberg	1	FALSE
PC2	serotypes	Mann-Whitney U	3	0.25	FALSE	Goldcoast	Stanley	1	FALSE
PC2	serotypes	Mann-Whitney U	8	0.03996	TRUE	Goldcoast	Thompson	1	FALSE
PC2	serotypes	Mann-Whitney U	18	0.0583276	FALSE	Goldcoast	Typhimurium	1	FALSE
PC2	serotypes	Mann-Whitney U	17	0.6	FALSE	Kentucky	London	1	FALSE
PC2	serotypes	Mann-Whitney U	9	0.1	FALSE	Kentucky	Senftenberg	1	FALSE
PC2	serotypes	Mann-Whitney U	8	0.2	FALSE	Kentucky	Stanley	1	FALSE
PC2	serotypes	Mann-Whitney U	20	0.468531	FALSE	Kentucky	Thompson	1	FALSE
PC2	serotypes	Mann-Whitney U	46	0.0280702	TRUE	Kentucky	Typhimurium	1	FALSE
PC2	serotypes	Mann-Whitney U	27	0.00909091	TRUE	London	Senftenberg	1	FALSE
PC2	serotypes	Mann-Whitney U	20	0.281818	FALSE	London	Stanley	1	FALSE
PC2	serotypes	Mann-Whitney U	51	0.653379	FALSE	London	Thompson	1	FALSE
PC2	serotypes	Mann-Whitney U	126	0.00826755	TRUE	London	Typhimurium	0.909431	FALSE
PC2	serotypes	Mann-Whitney U	0	0.1	FALSE	Senftenberg	Stanley	1	FALSE
PC2	serotypes	Mann-Whitney U	6	0.160839	FALSE	Senftenberg	Thompson	1	FALSE
PC2	serotypes	Mann-Whitney U	4	0.0192982	TRUE	Senftenberg	Typhimurium	1	FALSE
PC2	serotypes	Mann-Whitney U	16	0.937063	FALSE	Thompson	Stanley	1	FALSE
PC2	serotypes	Mann-Whitney U	99	0.497879	FALSE	Thompson	Typhimurium	1	FALSE
PC2	serotypes	Mann-Whitney U	27	0.921053	FALSE	Typhimurium	Stanley	1	FALSE

## Sheet: Strain_ID PC1 serotypes Source 
Strain_ID	PC1	serotypes	Source	Resistance_Score	Resistance_Grade	OD570_15C	OD570_25C	OD570_37C	Biofilm_25C_Multiplier
100	9.937250597539762	Typhimurium	Healthy individuals	9	MDR	1.62037	1.71813333333333	1.33446666666667	3.8936600279183176
68	6.444386071300631	Typhimurium	Clinical cases	5	MDR	1.42937	1.71783	0.506256666666666	3.8929616181366216
120	4.376175794589525	Enteritidis	Food	3	MDR	0.709738	1.6648	0.515933333333333	3.772795212524306
118	3.449046596696723	Enteritidis	Clinical cases	3	MDR	0.678943	0.755671	0.657966666666667	1.7125120855969203
119	3.449046596696723	Enteritidis	Clinical cases	3	MDR	0.678943	0.755671	0.657966666666667	1.7125120855969203

## Sheet: pca_factor_loadings
	PC1_Loading	PC2_Loading
serotypes_Agona	0.14454	0.975297
serotypes_Albany	0.926231	-0.0732058
serotypes_Anatum	0.81363	-0.16234
serotypes_Bareilly	0.891823	-0.0535375
serotypes_Choleraesuis	-0.015636	-0.0544057
serotypes_Corvallis	0.00471479	0.00974175
serotypes_Derby	-0.00604969	-0.00517148
serotypes_Enteritidis	-0.0130913	-0.0183692
serotypes_Give	-0.0202691	0.0461563
serotypes_Goldcoast	0.0124395	-0.0117536
serotypes_Hadar	-0.0585332	0.041699
serotypes_Havana	0.12408	0.0537366
serotypes_Kentucky	0.00230822	-0.0101097
serotypes_Litchfield	-0.0224427	-0.0336482
serotypes_Liverpool	0.00776701	0.00620015
serotypes_London	-0.00339805	-0.00954165
serotypes_Montevideo	-0.00556848	0.0325943
serotypes_Muenchen	-0.00445327	-0.00873816
serotypes_Muenster	-0.00113288	-0.0202546
serotypes_Newport	-0.0428293	0.0710943
serotypes_Oranienburg	-0.00470613	0.00947279
serotypes_Paratyphi B	0.00274647	-0.0103256
serotypes_Rissen	-0.00306672	-0.00744927
serotypes_Senftenberg	-0.00336382	-0.00856869
serotypes_Thompson	0.00354254	-0.0105963
serotypes_Typhi	0.00313724	-0.0187104
serotypes_Typhimurium	-0.00240049	-0.0133406
serotypes_Wandsworth	-0.00746534	-0.028534
serotypes_Lagos	-0.000752982	0.036536
serotypes_Paratyphi A	-0.0148943	-0.0159308
serotypes_Stanley	0.0717581	0.00351922
Source_Clinical cases	-0.000563941	0.000858618
Source_Food	0.0138682	-0.0127262
Source_Healthy individuals	-0.00483518	-0.0127448
Resistance_Grade_MDR	-0.0109087	-0.000689925
Resistance_Grade_non-MDR	0.0419088	0.0949764
Resistance_Score	-0.0176191	-0.0288246
OD570_15C	-0.0242897	-0.0661518
OD570_25C	0.108737	0.451222
OD570_37C	-0.108737	-0.451222

## Sheet: pca_variance
Component	Variance Explained	Cumulative Variance
PC1	0.390384	0.390384
PC2	0.233387	0.623771

## Sheet: resistance_biofilm_correlation
Temperature	Correlation_Coefficient	P-value	Significant
15°C	-0.0091921	0.922675	FALSE
25°C	-0.172135	0.0670499	FALSE
37°C	-0.0281695	0.766075	FALSE
