# Supplementary material for: Serotype-specific and temperature-dependent biofilm formation in Salmonella: Limited impact of antimicrobial resistance or source
Source: Biofilm. 2026 Mar 17;11:100360. doi: 10.1016/j.bioflm.2026.100360 (PMC13049968; doi:10.1016/j.bioflm.2026.100360)
Supplement: Multimedia component 10 [file mmc10.xlsx]

## Sheet: Raw count
Resistance_Grade	Temperature	biofilm_degree	Count
MDR	15	moderate	22
MDR	15	strong	18
MDR	15	weak	21
MDR	25	moderate	22
MDR	25	strong	35
MDR	25	weak	4
MDR	37	moderate	17
MDR	37	strong	11
MDR	37	weak	33
non-MDR	15	moderate	23
non-MDR	15	strong	13
non-MDR	15	weak	17
non-MDR	25	moderate	11
non-MDR	25	strong	41
non-MDR	25	weak	1
non-MDR	37	moderate	12
non-MDR	37	strong	8
non-MDR	37	weak	33

## Sheet: Percentages
Resistance_Grade	Temperature	biofilm_degree	Percentage	Total Percentage
MDR	15	moderate	36.0656
MDR	15	strong	29.5082
MDR	15	weak	34.4262	100
MDR	25	moderate	36.0656
MDR	25	strong	57.377
MDR	25	weak	6.55738	100
MDR	37	moderate	27.8689
MDR	37	strong	18.0328
MDR	37	weak	54.0984	100
non-MDR	15	moderate	43.3962
non-MDR	15	strong	24.5283
non-MDR	15	weak	32.0755	100
non-MDR	25	moderate	20.7547
non-MDR	25	strong	77.3585
non-MDR	25	weak	1.88679	100
non-MDR	37	moderate	22.6415
non-MDR	37	strong	15.0943
non-MDR	37	weak	62.2642	100

## Sheet: Combined
Resistance_Grade	Temperature	biofilm_degree	Count	Total	Percentage	Y_Label	Color
MDR	15	moderate	22	61	36.0656	MDR (15°C)	(0.8823529411764706, 0.3411764705882353, 0.34901960784313724, 0.4245901639344263)
MDR	15	strong	18	61	29.5082	MDR (15°C)	(0.8823529411764706, 0.3411764705882353, 0.34901960784313724, 0.3655737704918033)
MDR	15	weak	21	61	34.4262	MDR (15°C)	(0.8823529411764706, 0.3411764705882353, 0.34901960784313724, 0.4098360655737705)
MDR	25	moderate	22	61	36.0656	MDR (25°C)	(0.8823529411764706, 0.3411764705882353, 0.34901960784313724, 0.4245901639344263)
MDR	25	strong	35	61	57.377	MDR (25°C)	(0.8823529411764706, 0.3411764705882353, 0.34901960784313724, 0.6163934426229508)
MDR	25	weak	4	61	6.55738	MDR (25°C)	(0.8823529411764706, 0.3411764705882353, 0.34901960784313724, 0.15901639344262297)
MDR	37	moderate	17	61	27.8689	MDR (37°C)	(0.8823529411764706, 0.3411764705882353, 0.34901960784313724, 0.3508196721311475)
MDR	37	strong	11	61	18.0328	MDR (37°C)	(0.8823529411764706, 0.3411764705882353, 0.34901960784313724, 0.26229508196721313)
MDR	37	weak	33	61	54.0984	MDR (37°C)	(0.8823529411764706, 0.3411764705882353, 0.34901960784313724, 0.5868852459016394)
non-MDR	15	moderate	23	53	43.3962	non-MDR (15°C)	(0.3058823529411765, 0.4745098039215686, 0.6549019607843137, 0.49056603773584906)
non-MDR	15	strong	13	53	24.5283	non-MDR (15°C)	(0.3058823529411765, 0.4745098039215686, 0.6549019607843137, 0.3207547169811321)
non-MDR	15	weak	17	53	32.0755	non-MDR (15°C)	(0.3058823529411765, 0.4745098039215686, 0.6549019607843137, 0.3886792452830189)
non-MDR	25	moderate	11	53	20.7547	non-MDR (25°C)	(0.3058823529411765, 0.4745098039215686, 0.6549019607843137, 0.2867924528301887)
non-MDR	25	strong	41	53	77.3585	non-MDR (25°C)	(0.3058823529411765, 0.4745098039215686, 0.6549019607843137, 0.7962264150943397)
non-MDR	25	weak	1	53	1.88679	non-MDR (25°C)	(0.3058823529411765, 0.4745098039215686, 0.6549019607843137, 0.1169811320754717)
non-MDR	37	moderate	12	53	22.6415	non-MDR (37°C)	(0.3058823529411765, 0.4745098039215686, 0.6549019607843137, 0.3037735849056604)
non-MDR	37	strong	8	53	15.0943	non-MDR (37°C)	(0.3058823529411765, 0.4745098039215686, 0.6549019607843137, 0.2358490566037736)
non-MDR	37	weak	33	53	62.2642	non-MDR (37°C)	(0.3058823529411765, 0.4745098039215686, 0.6549019607843137, 0.660377358490566)
