# Supplementary material for: Serotype-specific and temperature-dependent biofilm formation in Salmonella: Limited impact of antimicrobial resistance or source
Source: Biofilm. 2026 Mar 17;11:100360. doi: 10.1016/j.bioflm.2026.100360 (PMC13049968; doi:10.1016/j.bioflm.2026.100360)
Supplement: Multimedia component 11 [file mmc11.xlsx]

## Sheet: anova_results
Effect	Sum_sq	η² (eta squared)	Effect Size	Interpretation	DF	F	PR(>F) / p_value	Significance
C(Temperature)	3.99656	0.151997	Large (η² ≥ 0.14)	​​≥14% variance explained​​	2	29.9556	1.1559e-12	***
C(Source)	0.0396899	0.00150948	Small (η² < 0.01)		2	0.297489	0.742883	ns
C(Resistance_Grade)	0.133068	0.00506084	Small (η² < 0.06)		1	1.99478	0.158802	ns
C(Temperature):C(Source)	0.0636453	0.00242056			4	0.238522	0.916449	ns
C(Temperature):C(Resistance_Grade)	0.0144825	0.000550798			2	0.108551	0.897166	ns
C(Source):C(Resistance_Grade)	0.120068	0.0045664			2	0.899947	0.407605	ns
C(Temperature):C(Source):C(Resistance_Grade)	0.312743	0.0118942			4	1.17206	0.32298	ns
Residual	21.6134	0.822001			324			ns
Total	26.2937	1

## Sheet: MDR_vs_nonMDR_statistics
Temperature (°C)	p_value	Significance	Effect_size (CLES )	MDR_count	nonMDR_count	MDR_mean	nonMDR_mean	MDR_median_OD570	nonMDR_median_OD570	MDR_IQR_OD570	nonMDR_IQR_OD570	Mean_difference	Median_difference
15	0.653564	ns	0.0491803	61	53	0.269124	0.215677	0.181467	0.198923	0.1238 - 0.3079	0.1179 - 0.2691	0.053447	-0.0174556
25	0.20928	ns	0.137024	61	53	0.454275	0.42629	0.331639	0.380167	0.2084 - 0.5034	0.2748 - 0.4927	0.0279845	-0.0485274
37	0.311894	ns	0.110424	61	53	0.211347	0.164418	0.1387	0.12188	0.1032 - 0.2277	0.0976 - 0.1946	0.0469289	0.01682

## Sheet: Biofilm_strength_vs_Resistance
Temperature	biofilm_degree	MDR	non-MDR
15	moderate	22 (48.9%)	23 (51.1%)
15	strong	18 (58.1%)	13 (41.9%)
15	weak	21 (55.3%)	17 (44.7%)
25	moderate	22 (66.7%)	11 (33.3%)
25	strong	35 (46.1%)	41 (53.9%)
25	weak	4 (80.0%)	1 (20.0%)
37	moderate	17 (58.6%)	12 (41.4%)
37	strong	11 (57.9%)	8 (42.1%)
37	weak	33 (50.0%)	33 (50.0%)

## Sheet: Biofilm_strength_vs_Source_dist
Temperature	biofilm_degree	Clinical cases	Food	Healthy individuals
15	moderate	19 (42.2%)	11 (24.4%)	15 (33.3%)
15	strong	15 (48.4%)	6 (19.4%)	10 (32.3%)
15	weak	13 (34.2%)	9 (23.7%)	16 (42.1%)
25	moderate	11 (33.3%)	11 (33.3%)	11 (33.3%)
25	strong	33 (43.4%)	15 (19.7%)	28 (36.8%)
25	weak	3 (60.0%)	0 (0.0%)	2 (40.0%)
37	moderate	14 (48.3%)	5 (17.2%)	10 (34.5%)
37	strong	7 (36.8%)	6 (31.6%)	6 (31.6%)
37	weak	26 (39.4%)	15 (22.7%)	25 (37.9%)
