# Supplementary material for: Serotype-specific and temperature-dependent biofilm formation in Salmonella: Limited impact of antimicrobial resistance or source
Source: Biofilm. 2026 Mar 17;11:100360. doi: 10.1016/j.bioflm.2026.100360 (PMC13049968; doi:10.1016/j.bioflm.2026.100360)
Supplement: Multimedia component 12 [file mmc12.xlsx]

## Sheet: Source Counts
Temperature	biofilm_degree	Clinical cases	Food	Healthy individuals
15	weak	13	9	16
	moderate	19	11	15
	strong	15	6	10
25	weak	3	0	2
	moderate	11	11	11
	strong	33	15	28
37	weak	26	15	25
	moderate	14	5	10
	strong	7	6	6

## Sheet: Temp-Source Group
Temperature	Source	weak	moderate	strong
15	Clinical cases	13	19	15
	Food	9	11	6
	Healthy individuals	16	15	10
25	Clinical cases	3	11	33
	Food	0	11	15
	Healthy individuals	2	11	28
37	Clinical cases	26	14	7
	Food	15	5	6
	Healthy individuals	25	10	6

## Sheet: Source Percentages
Temperature	biofilm_degree	Clinical cases	Food	Healthy individuals
15	weak	34.2105	23.6842	42.1053
	moderate	42.2222	24.4444	33.3333
	strong	48.3871	19.3548	32.2581
25	weak	60	0	40
	moderate	33.3333	33.3333	33.3333
	strong	43.4211	19.7368	36.8421
37	weak	39.3939	22.7273	37.8788
	moderate	48.2759	17.2414	34.4828
	strong	36.8421	31.5789	31.5789

## Sheet: Resistance Counts
Temperature	biofilm_degree	MDR	non-MDR
15	weak	21	17
	moderate	22	23
	strong	18	13
25	weak	4	1
	moderate	22	11
	strong	35	41
37	weak	33	33
	moderate	17	12
	strong	11	8

## Sheet: Temp-Resistance Group
Temperature	Resistance_Grade	weak	moderate	strong
15	MDR	21	22	18
	non-MDR	17	23	13
25	MDR	4	22	35
	non-MDR	1	11	41
37	MDR	33	17	11
	non-MDR	33	12	8

## Sheet: Resistance Percentages
Temperature	biofilm_degree	MDR	non-MDR
15	weak	55.2632	44.7368
	moderate	48.8889	51.1111
	strong	58.0645	41.9355
25	weak	80	20
	moderate	66.6667	33.3333
	strong	46.0526	53.9474
37	weak	50	50
	moderate	58.6207	41.3793
	strong	57.8947	42.1053
