# Supplementary material for: Serotype-specific and temperature-dependent biofilm formation in Salmonella: Limited impact of antimicrobial resistance or source
Source: Biofilm. 2026 Mar 17;11:100360. doi: 10.1016/j.bioflm.2026.100360 (PMC13049968; doi:10.1016/j.bioflm.2026.100360)
Supplement: Multimedia component 13 [file mmc13.xlsx]

## Sheet: pca_source_statistics
Principal Component	Group Variable	Test	Statistic	P-value	Significant	Group1	Group2	P-value (Corrected)	Significant (Corrected)
PC1	Source	Kruskal-Wallis	1.25395	0.534207	FALSE
PC2	Source	Kruskal-Wallis	6.48833	0.0390011	TRUE
PC2	Source	Mann-Whitney U	596	0.42131	FALSE	Food	Healthy individuals	1	FALSE
PC2	Source	Mann-Whitney U	741	0.13575	FALSE	Clinical cases	Food	0.40725	FALSE
PC2	Source	Mann-Whitney U	1257	0.0142502	TRUE	Clinical cases	Healthy individuals	0.0427507	TRUE

## Sheet: pca_source_descriptives
Source	Count	Mean	StdDev	Min	Q1	Median	Q3	Max	Principal Component
Clinical cases	47	0.15579	1.509	-1.35973	-0.787789	-0.529723	0.772801	6.44439	PC1
Food	26	-0.118398	1.26808	-1.33669	-0.892911	-0.601986	0.331021	4.37618	PC1
Healthy individuals	41	-0.103507	1.75534	-1.43374	-0.81386	-0.560804	0.102686	9.93725	PC1
Clinical cases	47	0.272988	1.20326	-1.53258	-1.03757	0.364547	1.10985	2.59084	PC2
Food	26	-0.149766	1.05002	-1.71919	-0.997541	-0.560875	0.742462	2.03829	PC2
Healthy individuals	41	-0.217963	1.23797	-1.5878	-1.3392	-0.781339	0.841164	1.90254	PC2

## Sheet: mdr_prevalence_by_temp_adaptati
PC1_Group	MDR_Prevalence	N
Low	49.3506	77
Medium	56.25	32
High	100	5

## Sheet: pca_resistance_descriptives
Resistance_Grade	Count	Mean	StdDev	Min	Q1	Median	Q3	Max	Principal Component
MDR	61	0.311443	1.9295	-1.16912	-0.76916	-0.407622	0.749554	9.93725	PC1
non-MDR	53	-0.358453	0.809017	-1.43374	-0.889725	-0.593694	0.0853418	2.423	PC1
MDR	61	0.999277	0.666327	-0.488561	0.56794	0.956985	1.46034	2.59084	PC2
non-MDR	53	-1.15011	0.27183	-1.71919	-1.35286	-1.20044	-1.00633	-0.59549	PC2

## Sheet: pca_resistance_statistics
Principal Component	Group Variable	Test	Statistic	P-value	Significant	Group1	Group2	P-value (Corrected)	Significant (Corrected)
PC1	Resistance_Grade	Kruskal-Wallis	3.33612	0.0677743	FALSE
PC2	Resistance_Grade	Kruskal-Wallis	84.3395	4.16712e-20	TRUE
PC2	Resistance_Grade	Mann-Whitney U	3233	4.27853e-20	TRUE	MDR	non-MDR	4.27853e-20	TRUE

## Sheet: pca_results
PC1	PC2	Strain_ID	serotypes	Source	Resistance_Grade	Resistance_Score
-0.163176	-1.11484	2	Agona	Food	non-MDR	1
-0.287265	0.519834	32	Agona	Clinical cases	MDR	4
-0.241415	-1.2417	47	Agona	Clinical cases	non-MDR	0
-0.0443333	-1.35286	76	Agona	Food	non-MDR	0
-0.768309	-1.37855	107	Agona	Healthy individuals	non-MDR	0
-0.467578	-1.44291	108	Agona	Healthy individuals	non-MDR	0
-0.759789	-1.33867	116	Agona	Healthy individuals	non-MDR	0
0.82375	1.31602	5	Albany	Food	MDR	8
-1.05698	-0.698619	121	Anatum	Food	non-MDR	2
-1.01947	-1.26972	104	Bareilly	Healthy individuals	non-MDR	0
-1.26779	-1.2118	105	Bareilly	Healthy individuals	non-MDR	0
-0.769077	1.64727	18	Choleraesuis	Clinical cases	MDR	8
-0.548084	2.1259	19	Choleraesuis	Clinical cases	MDR	10
-1.05506	0.969187	23	Choleraesuis	Clinical cases	MDR	5
-1.16912	1.49293	24	Choleraesuis	Clinical cases	MDR	7
2.17337	-1.5878	91	Corvallis	Healthy individuals	non-MDR	1
0.415121	0.59416	9	Derby	Food	MDR	5
-0.874661	0.800409	12	Derby	Food	MDR	5
-0.781952	0.822306	13	Derby	Food	MDR	5
-0.683845	0.55729	14	Derby	Food	MDR	4
-0.898994	0.571683	27	Derby	Food	MDR	4
-1.05681	-0.971184	31	Derby	Food	non-MDR	1
-1.19754	-0.905345	33	Derby	Food	non-MDR	1
-1.33669	-0.63319	34	Derby	Food	non-MDR	2
-0.668166	1.55459	40	Derby	Food	MDR	8
-1.15138	0.366489	43	Derby	Food	MDR	3
-1.00082	-1.06614	44	Derby	Clinical cases	non-MDR	0
-0.627747	2.14873	73	Derby	Clinical cases	MDR	10
0.392079	0.994603	74	Derby	Clinical cases	MDR	6
-0.755299	0.798739	89	Derby	Healthy individuals	MDR	5
0.114234	-0.773249	4	Enteritidis	Food	non-MDR	2
2.67876	0.870156	20	Enteritidis	Clinical cases	MDR	7
-0.529723	0.956985	39	Enteritidis	Clinical cases	MDR	5
1.13869	0.882302	52	Enteritidis	Clinical cases	MDR	6
2.08497	0.833221	53	Enteritidis	Clinical cases	MDR	7
0.394803	1.52407	54	Enteritidis	Clinical cases	MDR	8
0.770731	0.972584	56	Enteritidis	Clinical cases	MDR	6
2.1862	0.616012	57	Enteritidis	Clinical cases	MDR	6
0.749554	0.967235	58	Enteritidis	Clinical cases	MDR	6
0.816232	1.01679	59	Enteritidis	Clinical cases	MDR	6
3.44905	-0.0591149	118	Enteritidis	Clinical cases	MDR	3
3.44905	-0.0591149	119	Enteritidis	Clinical cases	MDR	3
4.37618	-0.488561	120	Enteritidis	Food	MDR	3
0.403283	-1.36572	10	Give	Food	non-MDR	0
-1.0168	-0.781049	38	Goldcoast	Food	non-MDR	2
-0.623599	0.322183	67	Goldcoast	Clinical cases	MDR	3
-0.620556	-1.38911	83	Goldcoast	Healthy individuals	non-MDR	0
-0.84629	-1.3392	98	Goldcoast	Healthy individuals	non-MDR	0
-0.81386	-1.35838	106	Goldcoast	Healthy individuals	non-MDR	0
1.35702	0.837583	6	Hadar	Food	MDR	6
-0.593694	-1.28899	117	Havana	Healthy individuals	non-MDR	0
-0.443554	0.747403	95	Kentucky	Healthy individuals	MDR	5
-0.76916	1.75324	97	Kentucky	Healthy individuals	MDR	9
0.239811	1.90254	109	Kentucky	Healthy individuals	MDR	10
2.423	-1.71919	30	Lagos	Food	non-MDR	0
-0.778058	-1.18044	66	Litchfield	Clinical cases	non-MDR	0
0.407873	-1.3799	93	Liverpool	Healthy individuals	non-MDR	1
-0.605806	-1.35631	102	Liverpool	Healthy individuals	non-MDR	0
-0.813033	1.46034	46	London	Clinical cases	MDR	7
-0.405127	1.43889	70	London	Clinical cases	MDR	7
-0.863882	1.97457	71	London	Clinical cases	MDR	9
-0.560804	1.29643	84	London	Healthy individuals	MDR	7
-0.718646	1.05586	88	London	Healthy individuals	MDR	6
-0.864083	1.07067	96	London	Healthy individuals	MDR	6
-1.43374	-1.11185	101	London	Healthy individuals	non-MDR	0
-0.917223	1.57811	103	London	Healthy individuals	MDR	8
-0.906428	0.841164	110	London	Healthy individuals	MDR	5
-0.822237	1.27969	94	Montevideo	Healthy individuals	MDR	7
0.479852	-1.3949	80	Muenchen	Healthy individuals	non-MDR	0
-0.535806	-1.00633	3	Muenster	Food	non-MDR	1
-0.587713	-1.15755	42	Newport	Clinical cases	non-MDR	0
0.618939	-1.43146	87	Oranienburg	Healthy individuals	non-MDR	0
-0.254381	-1.02157	29	Paratyphi A	Clinical cases	non-MDR	1
-0.590404	-0.700139	35	Paratyphi A	Clinical cases	non-MDR	2
-0.246337	-1.20044	49	Paratyphi B	Clinical cases	non-MDR	0
0.794463	-1.32716	55	Paratyphi B	Clinical cases	non-MDR	0
-0.631564	-0.644739	41	Rissen	Clinical cases	non-MDR	2
0.21216	-1.15746	86	Rissen	Healthy individuals	non-MDR	1
-0.201067	-1.13976	25	Senftenberg	Food	non-MDR	1
-0.727633	-1.32377	63	Senftenberg	Food	non-MDR	0
-0.375616	-1.39116	92	Senftenberg	Healthy individuals	non-MDR	0
-0.889725	-0.59549	64	Stanley	Clinical cases	non-MDR	2
-0.608587	-0.902781	72	Stanley	Clinical cases	non-MDR	1
-0.407622	1.40507	113	Stanley	Healthy individuals	MDR	8
-0.164903	2.59084	15	Thompson	Clinical cases	MDR	12
-0.329195	2.03829	37	Thompson	Food	MDR	10
0.0991721	-1.20465	48	Thompson	Clinical cases	non-MDR	0
-0.797519	1.20291	51	Thompson	Clinical cases	MDR	6
0.201468	-1.33529	78	Thompson	Healthy individuals	non-MDR	0
-0.224195	-1.33145	81	Thompson	Healthy individuals	non-MDR	0
-0.277209	1.72685	85	Thompson	Healthy individuals	MDR	9
-0.247331	1.74321	90	Thompson	Healthy individuals	MDR	9
1.52281	0.818612	111	Thompson	Healthy individuals	MDR	6
0.0853418	-1.31365	112	Thompson	Healthy individuals	non-MDR	0
-1.24255	-1.09854	26	Typhi	Clinical cases	non-MDR	0
-1.35973	-1.05357	28	Typhi	Clinical cases	non-MDR	0
-0.822242	-0.619421	21	Typhimurium	Clinical cases	non-MDR	2
-0.529933	2.37617	22	Typhimurium	Clinical cases	MDR	11
-0.738107	0.791896	36	Typhimurium	Food	MDR	5
0.888125	0.192846	45	Typhimurium	Clinical cases	MDR	3
0.77487	-1.11361	50	Typhimurium	Clinical cases	non-MDR	1
-0.959647	1.44065	60	Typhimurium	Clinical cases	MDR	7
1.20093	-1.53258	61	Typhimurium	Clinical cases	non-MDR	0
-0.686499	0.364547	62	Typhimurium	Clinical cases	MDR	3
-0.906176	-1.14061	65	Typhimurium	Clinical cases	non-MDR	0
6.44439	-0.151963	68	Typhimurium	Clinical cases	MDR	5
0.472195	0.129015	75	Typhimurium	Food	MDR	3
-0.773621	-0.781339	77	Typhimurium	Healthy individuals	non-MDR	2
0.122579	0.154505	79	Typhimurium	Healthy individuals	MDR	3
0.102686	0.155367	82	Typhimurium	Healthy individuals	MDR	3
-1.06938	0.56794	99	Typhimurium	Healthy individuals	MDR	4
9.93725	0.421798	100	Typhimurium	Healthy individuals	MDR	9
-0.920128	-0.779797	115	Typhimurium	Healthy individuals	non-MDR	2
-0.0985296	0.115991	114	Wandsworth	Healthy individuals	MDR	3

## Sheet: temperature_correlation_matrix
	OD570_15C	OD570_25C	OD570_37C
OD570_15C	1	0.452462	0.701447
OD570_25C	0.452462	1	0.394224
OD570_37C	0.701447	0.394224	1

## Sheet: extreme_phenotype_strains
Strain_ID	PC1	serotypes	Source	Resistance_Score	Resistance_Grade	OD570_15C	OD570_25C	OD570_37C	Biofilm_25C_Multiplier
100	9.93725	Typhimurium	Healthy individuals	9	MDR	1.62037	1.71813	1.33447	3.89366
68	6.44439	Typhimurium	Clinical cases	5	MDR	1.42937	1.71783	0.506257	3.89296
120	4.37618	Enteritidis	Food	3	MDR	0.709738	1.6648	0.515933	3.7728
118	3.44905	Enteritidis	Clinical cases	3	MDR	0.678943	0.755671	0.657967	1.71251
119	3.44905	Enteritidis	Clinical cases	3	MDR	0.678943	0.755671	0.657967	1.71251
