# Supplementary material for: Serotype-specific and temperature-dependent biofilm formation in Salmonella: Limited impact of antimicrobial resistance or source
Source: Biofilm. 2026 Mar 17;11:100360. doi: 10.1016/j.bioflm.2026.100360 (PMC13049968; doi:10.1016/j.bioflm.2026.100360)
Supplement: Multimedia component 14 [file mmc14.xlsx]

## Sheet: Sheet1
Temperature	Source	biofilm_degree	Count	Total_Count	Percentage	y_group	x_index
15	Clinical cases	weak	13	47	27.6596	Clinical cases - 15℃	0
15	Clinical cases	moderate	19	47	40.4255	Clinical cases - 15℃	1
15	Clinical cases	strong	15	47	31.9149	Clinical cases - 15℃	2
15	Food	weak	9	26	34.6154	Food - 15℃	0
15	Food	moderate	11	26	42.3077	Food - 15℃	1
15	Food	strong	6	26	23.0769	Food - 15℃	2
15	Healthy individuals	weak	16	41	39.0244	Healthy individuals - 15℃	0
15	Healthy individuals	moderate	15	41	36.5854	Healthy individuals - 15℃	1
15	Healthy individuals	strong	10	41	24.3902	Healthy individuals - 15℃	2
25	Clinical cases	weak	3	47	6.38298	Clinical cases - 25℃	0
25	Clinical cases	moderate	11	47	23.4043	Clinical cases - 25℃	1
25	Clinical cases	strong	33	47	70.2128	Clinical cases - 25℃	2
25	Food	weak	0	26	0	Food - 25℃	0
25	Food	moderate	11	26	42.3077	Food - 25℃	1
25	Food	strong	15	26	57.6923	Food - 25℃	2
25	Healthy individuals	weak	2	41	4.87805	Healthy individuals - 25℃	0
25	Healthy individuals	moderate	11	41	26.8293	Healthy individuals - 25℃	1
25	Healthy individuals	strong	28	41	68.2927	Healthy individuals - 25℃	2
37	Clinical cases	weak	26	47	55.3191	Clinical cases - 37℃	0
37	Clinical cases	moderate	14	47	29.7872	Clinical cases - 37℃	1
37	Clinical cases	strong	7	47	14.8936	Clinical cases - 37℃	2
37	Food	weak	15	26	57.6923	Food - 37℃	0
37	Food	moderate	5	26	19.2308	Food - 37℃	1
37	Food	strong	6	26	23.0769	Food - 37℃	2
37	Healthy individuals	weak	25	41	60.9756	Healthy individuals - 37℃	0
37	Healthy individuals	moderate	10	41	24.3902	Healthy individuals - 37℃	1
37	Healthy individuals	strong	6	41	14.6341	Healthy individuals - 37℃	2
