# Supplementary material for: Serotype-specific and temperature-dependent biofilm formation in Salmonella: Limited impact of antimicrobial resistance or source
Source: Biofilm. 2026 Mar 17;11:100360. doi: 10.1016/j.bioflm.2026.100360 (PMC13049968; doi:10.1016/j.bioflm.2026.100360)
Supplement: Multimedia component 15 [file mmc15.xlsx]

## Sheet: pairwise_comparisons_by_tempera
Temperature	Group1	Group2	p_value_raw	p_value_corrected	significant
15	Food	Clinical cases	0.628505	1.88551	FALSE
15	Food	Healthy individuals	0.762377	2.28713	FALSE
15	Clinical cases	Healthy individuals	0.305507	0.916521	FALSE
25	Food	Clinical cases	0.729647	2.18894	FALSE
25	Food	Healthy individuals	0.852003	2.55601	FALSE
25	Clinical cases	Healthy individuals	0.782518	2.34755	FALSE
37	Food	Clinical cases	0.862811	2.58843	FALSE
37	Food	Healthy individuals	0.862104	2.58631	FALSE
37	Clinical cases	Healthy individuals	0.821318	2.46395	FALSE
