# Supplementary material for: Serotype-specific and temperature-dependent biofilm formation in Salmonella: Limited impact of antimicrobial resistance or source
Source: Biofilm. 2026 Mar 17;11:100360. doi: 10.1016/j.bioflm.2026.100360 (PMC13049968; doi:10.1016/j.bioflm.2026.100360)
Supplement: Multimedia component 16 [file mmc16.xlsx]

## Sheet: Sheet1
Source	Pearson_r	Pearson_p	Spearman_rho	Spearman_p
Food	-0.086	0.4562	-0.11	0.3365
Clinical cases	-0.011	0.8954	-0.075	0.3789
Healthy individuals	0.087	0.3373	-0.016	0.8568
All	0.022	0.6892	-0.049	0.363
