# Supplementary material for: Serotype-specific and temperature-dependent biofilm formation in Salmonella: Limited impact of antimicrobial resistance or source
Source: Biofilm. 2026 Mar 17;11:100360. doi: 10.1016/j.bioflm.2026.100360 (PMC13049968; doi:10.1016/j.bioflm.2026.100360)
Supplement: Multimedia component 17 [file mmc17.xlsx]

## Sheet: anova_table
	sum_sq	df	F	PR(>F)
C(serotypes)	5.449041843340844	30	3.3141753167035897	6.906150976202686e-08
C(Source)	0.08970941608862477	2	0.8184358122707892	0.44209067179763106
C(Resistance_Grade)	0.14674204496933327	1	2.677510344067028	0.102809548555038
C(Temperature)	3.996558097917592	2	36.46134838203836	6.403783994694725e-15
C(Temperature):C(Resistance_Grade)	0.00992313536415108	2	0.09053062327380135	0.9134709776873782
Residual	16.66084382065064	304

## Sheet: regression_coefficients_by_temp
	15	25	37
C(serotypes)[T.Albany]	0.232876	0.100962	-0.0573492
C(serotypes)[T.Anatum]	-0.00903238	-0.185033	-0.0521907
C(serotypes)[T.Bareilly]	-0.0880251	-0.212673	-0.0760377
C(serotypes)[T.Choleraesuis]	-0.128603	-0.189988	-0.125563
C(serotypes)[T.Corvallis]	0.333709	0.945658	0.028379
C(serotypes)[T.Derby]	-0.0582786	-0.121744	-0.0901759
C(serotypes)[T.Enteritidis]	0.113171	0.399742	0.164602
C(serotypes)[T.Give]	0.120678	-0.0265902	0.209723
C(serotypes)[T.Goldcoast]	-0.0627122	0.0262086	-0.102093
C(serotypes)[T.Hadar]	-0.0171451	-0.0707312	0.379184
C(serotypes)[T.Havana]	0.0198992	-0.190104	-0.0145543
C(serotypes)[T.Kentucky]	-0.0706853	-0.176734	-0.116784
C(serotypes)[T.Litchfield]	-0.043661	0.0457408	-0.0258644
C(serotypes)[T.Liverpool]	-0.0133733	0.38921	-0.102804
C(serotypes)[T.London]	-0.0858722	-0.289288	-0.127625
C(serotypes)[T.Montevideo]	-0.137853	-0.312189	-0.140106
C(serotypes)[T.Muenchen]	0.113749	-0.131917	0.192549
C(serotypes)[T.Muenster]	0.0851177	-0.147763	0.014736
C(serotypes)[T.Newport]	0.119331	-0.131038	-0.0219167
C(serotypes)[T.Oranienburg]	0.0312929	-0.0183047	0.247012
C(serotypes)[T.Paratyphi B]	0.336761	-0.0702967	0.0274846
C(serotypes)[T.Rissen]	0.093503	-0.0999844	0.03341
C(serotypes)[T.Senftenberg]	0.0551233	0.113188	-0.0698986
C(serotypes)[T.Thompson]	0.0419457	-0.173197	0.0136057
C(serotypes)[T.Typhi]	-0.0920055	-0.199327	-0.0295177
C(serotypes)[T.Typhimurium]	0.152285	0.102234	0.0361188
C(serotypes)[T.Wandsworth]	-0.055723	0.0497848	-0.122639
C(serotypes)[T.lagos]	0.446585	0.606233	0.256603
C(serotypes)[T.paratyphi A]	0.0500524	0.106469	-0.0355516
C(serotypes)[T.stanley]	0.0117242	-0.124937	-0.0738172
C(Source)[T.Food]	-0.00735923	-0.0164597	0.0277196
C(Source)[T.Healthy individuals]	0.0178998	0.0533721	0.0690166
C(Resistance_Grade)[T.non-MDR]	-0.0835662	-0.0436897	-0.0555518
